# Supplementary material for: Bis(4-acetyl-3-methyl-1-phenyl-1H-pyrazol-5-olato-κ2 O,O′)bis­(N,N-dimethyl­formamide-κO)nickel(II)
Source: Acta Crystallogr Sect E Struct Rep Online. 2010 Jul 10;66(Pt 8):m904. doi: 10.1107/S1600536810026231 (PMC3007279; doi:10.1107/S1600536810026231)
Supplement: Supplementary file 1 [file e-66-0m904-sup1.cif]

##############################################################################
###                                                                        ###
###        Electronic paper (Acta Crystallographica Section E)             ###
###                                                                        ###
##############################################################################
#                                                                            #
# This CIF contains the data in a paper accepted for publication in Acta     #
# Crystallographica Section E. It conforms to the requirements of Notes      #
# for Authors for Section E, and has been peer reviewed under the auspices   #
# of the IUCr Commission on Journals.                                        #
#                                                                            #
# Full details of the Crystallographic Information File format               #
# are given in the paper "The Crystallographic Information File (CIF):       #
# a New Standard Archive File for Crystallography" by S. R. Hall, F. H.      #
# Allen and I. D. Brown [Acta Cryst. (1991), A47, 655-685].                  #
#                                                                            #
# The current version of the core CIF dictionary is obtainable from          #
# ftp://ftp.iucr.org/pub/cif_core.dic. The current version number is 2.4.    #
#                                                                            #
# Software is freely available for graphical display of the structure(s) in  #
# this CIF.  For information consult the CIF home page http://www.iucr.org/  #
# cif/home.html                                                              #
#                                                                            #
# This file may be used for bona fide research purposes within the           #
# scientific community so long as proper attribution is given to the journal # 
# article from which it was obtained.                                        #
#                                                                            #
##############################################################################
                                             
data_I
_audit_creation_method     SHELXL-97
_chemical_name_systematic
;
Bis(4-acetyl-3-methyl-1-phenyl-1<i>H</i>-pyrazol-5-olato-
\k^2^<i>O</i>,<i>O</i>')bis(<i>N</i>,<i>N</i>-dimethylformamide-
\k<i>O</i>)nickel(II)
;
_chemical_name_common     ?
_chemical_formula_moiety     'C30 H36 N6 Ni O6'
_chemical_formula_sum     'C30 H36 N6 Ni O6'
_chemical_formula_iupac     '[Ni (C12 H11 N2 O2)2 (C3 H7 N O)2]'
_chemical_formula_weight     635.36
_chemical_melting_point     ?
_symmetry_cell_setting     monoclinic
_symmetry_space_group_name_H-M     'P 21/n'
_symmetry_space_group_name_Hall     '-P 2yn'
loop_
    _symmetry_equiv_pos_as_xyz
    'x, y, z'
    '-x+1/2, y+1/2, -z+1/2'
    '-x, -y, -z'
    'x-1/2, -y-1/2, z-1/2'
_cell_length_a     8.7201(17)
_cell_length_b     17.119(3)
_cell_length_c     9.852(2)
_cell_angle_alpha     90.00
_cell_angle_beta     101.56(3)
_cell_angle_gamma     90.00
_cell_volume     1440.9(5)
_cell_formula_units_Z     2
_cell_measurement_reflns_used     4482
_cell_measurement_theta_min     2.384
_cell_measurement_theta_max     27.878
_cell_measurement_temperature     113(2)
_exptl_crystal_description     block
_exptl_crystal_colour     'green'
_exptl_crystal_size_max     0.20
_exptl_crystal_size_mid     0.18
_exptl_crystal_size_min     0.10
_exptl_crystal_density_diffrn     1.464
_exptl_crystal_density_meas     ?
_exptl_crystal_density_method     'not measured'
_exptl_crystal_F_000     668
_exptl_absorpt_coefficient_mu     0.729
_exptl_absorpt_correction_type     multi-scan
_exptl_absorpt_process_details     '(Crystalclear; Rigaku, 2008)'
_exptl_absorpt_correction_T_min     0.8680
_exptl_absorpt_correction_T_max     0.9307
_exptl_special_details
;
;
_diffrn_ambient_temperature     113(2)
_diffrn_radiation_type     MoK\a
_diffrn_radiation_wavelength     0.71073
_diffrn_radiation_source     'rotating anode'
_diffrn_radiation_monochromator     confocal
_diffrn_measurement_device_type     'Rigaku Saturn CCD'
_diffrn_measurement_method     '\w and \f scans'
_diffrn_detector_area_resol_mean     7.31
_diffrn_reflns_number     10320
_diffrn_reflns_av_R_equivalents     0.0307
_diffrn_reflns_av_sigmaI/netI     0.0257
_diffrn_reflns_theta_min     2.42
_diffrn_reflns_theta_max     25.02
_diffrn_reflns_theta_full     25.02
_diffrn_measured_fraction_theta_max     0.995
_diffrn_measured_fraction_theta_full     0.995
_diffrn_reflns_limit_h_min     -10
_diffrn_reflns_limit_h_max     10
_diffrn_reflns_limit_k_min     -19
_diffrn_reflns_limit_k_max     20
_diffrn_reflns_limit_l_min     -11
_diffrn_reflns_limit_l_max     11
_diffrn_standards_number     0
_diffrn_standards_interval_count     0
_diffrn_standards_interval_time     0
_diffrn_standards_decay_%     0
_refine_special_details
;
Refinement of <i>F</i>^2^ against ALL reflections. The weighted <i>R</i>-factor
<i>wR</i> and goodness of fit <i>S</i> are based on <i>F</i>^2^, conventional
<i>R</i>-factors <i>R</i> are based on <i>F</i>, with <i>F</i> set to zero for
negative <i>F</i>^2^. The threshold expression of <i>F</i>^2^ >
\s(<i>F</i>^2^) is used only for calculating <i>R</i>-factors(gt) <i>etc</i>.
and is not relevant to the choice of reflections for refinement.
<i>R</i>-factors based on <i>F</i>^2^ are statistically about twice as large
as those based on <i>F</i>, and <i>R</i>- factors based on ALL data will be
even larger.
;
_reflns_number_total     2529
_reflns_number_gt     2279
_reflns_threshold_expression     I>2\s(I)
_refine_ls_structure_factor_coef     Fsqd
_refine_ls_matrix_type     full
_refine_ls_R_factor_all     0.0331
_refine_ls_R_factor_gt     0.0298
_refine_ls_wR_factor_gt     0.0762
_refine_ls_wR_factor_ref     0.0782
_refine_ls_goodness_of_fit_ref     1.089
_refine_ls_restrained_S_all     1.089
_refine_ls_number_reflns     2529
_refine_ls_number_parameters     200
_refine_ls_number_restraints     0
_refine_ls_hydrogen_treatment     constr
_refine_ls_weighting_scheme     calc
_refine_ls_weighting_details
         'calc w=1/[\s^2^(Fo^2^)+(0.0480P)^2^+0.3836P] where P=(Fo^2^+2Fc^2^)/3'
_atom_sites_solution_hydrogens     geom
_atom_sites_solution_primary     direct
_atom_sites_solution_secondary     difmap
_refine_ls_shift/su_max     0.001
_refine_ls_shift/su_mean     0.000
_refine_diff_density_max     0.317
_refine_diff_density_min     -0.584
_refine_ls_extinction_method     none
_refine_ls_extinction_coef     ?
loop_
    _atom_type_symbol
    _atom_type_description
    _atom_type_scat_dispersion_real
    _atom_type_scat_dispersion_imag
    _atom_type_scat_source
    'C' 'C' 0.0033 0.0016
                         'International Tables Vol C Tables 4.2.6.8 and 6.1.1.4'
    'H' 'H' 0.0000 0.0000
                         'International Tables Vol C Tables 4.2.6.8 and 6.1.1.4'
    'N' 'N' 0.0061 0.0033
                         'International Tables Vol C Tables 4.2.6.8 and 6.1.1.4'
    'O' 'O' 0.0106 0.0060
                         'International Tables Vol C Tables 4.2.6.8 and 6.1.1.4'
    'Ni' 'Ni' 0.3393 1.1124
                         'International Tables Vol C Tables 4.2.6.8 and 6.1.1.4'
_computing_data_collection     'CrystalClear (Rigaku, 2008)'
_computing_cell_refinement     'CrystalClear (Rigaku, 2008)'
_computing_data_reduction     'CrystalClear (Rigaku, 2008)'
_computing_structure_solution     'SHELXS97 (Sheldrick, 2008)'
_computing_structure_refinement     'SHELXL97 (Sheldrick, 2008)'
_computing_molecular_graphics     'SHELXTL (Sheldrick, 2008)'
_computing_publication_material     'SHELXTL (Sheldrick, 2008)'
loop_
    _atom_site_type_symbol
    _atom_site_label
    _atom_site_fract_x
    _atom_site_fract_y
    _atom_site_fract_z
    _atom_site_U_iso_or_equiv
    _atom_site_adp_type
    _atom_site_calc_flag
    _atom_site_refinement_flags
    _atom_site_occupancy
    _atom_site_disorder_assembly
    _atom_site_disorder_group
    Ni Ni1 0.5000 1.0000 0.5000 0.01056(12) Uani d S 1 . .
    O O1 0.58951(13) 1.05337(7) 0.68398(11) 0.0138(3) Uani d . 1 . .
    O O2 0.41750(13) 0.91066(7) 0.60044(12) 0.0145(3) Uani d . 1 . .
    O O3 0.71254(13) 0.94193(7) 0.51507(12) 0.0147(3) Uani d . 1 . .
    N N1 0.71370(16) 1.03649(8) 0.91454(14) 0.0136(3) Uani d . 1 . .
    N N2 0.73040(17) 0.97910(9) 1.01841(15) 0.0167(3) Uani d . 1 . .
    N N3 0.92677(16) 0.91367(8) 0.42588(15) 0.0141(3) Uani d . 1 . .
    C C1 0.62073(19) 1.01164(9) 0.79249(18) 0.0121(4) Uani d . 1 . .
    C C2 0.57338(19) 0.93439(10) 0.82039(18) 0.0134(4) Uani d . 1 . .
    C C3 0.64609(19) 0.91963(10) 0.96176(18) 0.0153(4) Uani d . 1 . .
    C C4 0.6431(2) 0.84786(11) 1.04694(19) 0.0208(4) Uani d . 1 . .
    H H4A 0.7047 0.8567 1.1404 0.031 Uiso calc R 1 . .
    H H4B 0.6880 0.8041 1.0040 0.031 Uiso calc R 1 . .
    H H4C 0.5348 0.8356 1.0525 0.031 Uiso calc R 1 . .
    C C5 0.46612(18) 0.88950(10) 0.72430(17) 0.0124(4) Uani d . 1 . .
    C C6 0.4005(2) 0.81431(10) 0.76739(18) 0.0185(4) Uani d . 1 . .
    H H6A 0.3372 0.7888 0.6860 0.028 Uiso calc R 1 . .
    H H6B 0.3348 0.8254 0.8350 0.028 Uiso calc R 1 . .
    H H6C 0.4865 0.7797 0.8092 0.028 Uiso calc R 1 . .
    C C7 0.79488(19) 1.10812(10) 0.94735(17) 0.0134(4) Uani d . 1 . .
    C C8 0.74278(19) 1.17723(10) 0.87719(17) 0.0145(4) Uani d . 1 . .
    H H8 0.6550 1.1766 0.8025 0.017 Uiso calc R 1 . .
    C C9 0.8205(2) 1.24649(10) 0.91776(18) 0.0177(4) Uani d . 1 . .
    H H9 0.7846 1.2936 0.8709 0.021 Uiso calc R 1 . .
    C C10 0.9504(2) 1.24833(11) 1.02602(19) 0.0206(4) Uani d . 1 . .
    H H10 1.0017 1.2963 1.0544 0.025 Uiso calc R 1 . .
    C C11 1.0036(2) 1.17911(11) 1.09167(18) 0.0212(4) Uani d . 1 . .
    H H11 1.0938 1.1795 1.1640 0.025 Uiso calc R 1 . .
    C C12 0.9269(2) 1.10923(10) 1.05317(18) 0.0174(4) Uani d . 1 . .
    H H12 0.9646 1.0621 1.0990 0.021 Uiso calc R 1 . .
    C C13 0.78377(19) 0.94216(10) 0.41739(18) 0.0138(4) Uani d . 1 . .
    H H13 0.7326 0.9641 0.3316 0.017 Uiso calc R 1 . .
    C C14 1.0109(2) 0.87896(11) 0.5542(2) 0.0208(4) Uani d . 1 . .
    H H14A 0.9697 0.8998 0.6323 0.031 Uiso calc R 1 . .
    H H14B 1.1225 0.8916 0.5665 0.031 Uiso calc R 1 . .
    H H14C 0.9973 0.8221 0.5500 0.031 Uiso calc R 1 . .
    C C15 1.0048(2) 0.91441(11) 0.30838(19) 0.0210(4) Uani d . 1 . .
    H H15A 0.9379 0.9406 0.2298 0.031 Uiso calc R 1 . .
    H H15B 1.0247 0.8606 0.2826 0.031 Uiso calc R 1 . .
    H H15C 1.1044 0.9425 0.3337 0.031 Uiso calc R 1 . .
loop_
    _atom_site_aniso_label
    _atom_site_aniso_U_11
    _atom_site_aniso_U_22
    _atom_site_aniso_U_33
    _atom_site_aniso_U_12
    _atom_site_aniso_U_13
    _atom_site_aniso_U_23
    Ni1 0.01054(17) 0.01073(18) 0.00993(18) 0.00035(11) 0.00088(12) -0.00072(11)
    O1 0.0168(6) 0.0137(6) 0.0102(6) -0.0004(5) 0.0011(5) 0.0003(5)
    O2 0.0146(6) 0.0137(6) 0.0149(7) -0.0005(4) 0.0023(5) -0.0013(5)
    O3 0.0136(6) 0.0163(6) 0.0145(6) 0.0012(5) 0.0035(5) -0.0007(5)
    N1 0.0177(7) 0.0117(8) 0.0104(7) -0.0010(6) 0.0008(6) 0.0010(6)
    N2 0.0196(8) 0.0168(8) 0.0123(8) -0.0003(6) -0.0004(6) 0.0034(6)
    N3 0.0129(7) 0.0145(8) 0.0150(7) 0.0012(5) 0.0031(6) 0.0008(6)
    C1 0.0097(8) 0.0145(9) 0.0122(9) 0.0020(6) 0.0022(6) -0.0020(7)
    C2 0.0131(8) 0.0122(9) 0.0149(9) 0.0014(6) 0.0028(7) 0.0009(7)
    C3 0.0145(8) 0.0154(9) 0.0158(9) 0.0002(7) 0.0028(7) 0.0003(7)
    C4 0.0226(9) 0.0202(10) 0.0177(9) -0.0033(7) -0.0006(7) 0.0049(8)
    C5 0.0113(8) 0.0128(8) 0.0134(9) 0.0039(6) 0.0032(7) -0.0016(7)
    C6 0.0221(9) 0.0156(9) 0.0173(9) -0.0041(7) 0.0030(7) -0.0005(7)
    C7 0.0147(8) 0.0157(9) 0.0106(8) -0.0015(7) 0.0048(7) -0.0027(7)
    C8 0.0133(8) 0.0163(9) 0.0137(9) 0.0001(6) 0.0019(7) -0.0011(7)
    C9 0.0207(9) 0.0152(9) 0.0180(9) -0.0005(7) 0.0060(7) 0.0020(7)
    C10 0.0246(9) 0.0190(10) 0.0182(10) -0.0090(8) 0.0039(8) -0.0015(8)
    C11 0.0196(9) 0.0264(11) 0.0151(9) -0.0068(7) -0.0024(7) 0.0000(8)
    C12 0.0190(9) 0.0170(9) 0.0155(9) -0.0010(7) 0.0018(7) 0.0022(7)
    C13 0.0141(8) 0.0104(8) 0.0153(9) 0.0000(6) -0.0010(7) -0.0010(7)
    C14 0.0160(9) 0.0217(10) 0.0234(10) 0.0037(7) 0.0007(7) 0.0068(8)
    C15 0.0191(9) 0.0236(10) 0.0219(10) -0.0001(7) 0.0083(8) -0.0008(8)
_geom_special_details
;
All e.s.d.'s (except the e.s.d. in the dihedral angle between two l.s. planes)
are estimated using the full covariance matrix. The cell e.s.d.'s are taken
into account individually in the estimation of e.s.d.'s in distances, angles
and torsion angles; correlations between e.s.d.'s in cell parameters are only
used when they are defined by crystal symmetry. An approximate (isotropic)
treatment of cell e.s.d.'s is used for estimating e.s.d.'s involving l.s.
planes.
;
loop_
    _geom_bond_atom_site_label_1
    _geom_bond_atom_site_label_2
    _geom_bond_site_symmetry_2
    _geom_bond_distance
    _geom_bond_publ_flag
    Ni1 O2 3_676 2.0301(12) ?
    Ni1 O2 . 2.0301(12) ?
    Ni1 O1 3_676 2.0402(12) ?
    Ni1 O1 . 2.0402(12) ?
    Ni1 O3 3_676 2.0820(12) ?
    Ni1 O3 . 2.0820(12) ?
    O1 C1 . 1.269(2) ?
    O2 C5 . 1.262(2) ?
    O3 C13 . 1.246(2) ?
    N1 C1 . 1.376(2) ?
    N1 N2 . 1.405(2) ?
    N1 C7 . 1.420(2) ?
    N2 C3 . 1.313(2) ?
    N3 C13 . 1.326(2) ?
    N3 C14 . 1.455(2) ?
    N3 C15 . 1.456(2) ?
    C1 C2 . 1.428(2) ?
    C2 C5 . 1.417(2) ?
    C2 C3 . 1.432(2) ?
    C3 C4 . 1.491(2) ?
    C4 H4A . 0.9800 ?
    C4 H4B . 0.9800 ?
    C4 H4C . 0.9800 ?
    C5 C6 . 1.504(2) ?
    C6 H6A . 0.9800 ?
    C6 H6B . 0.9800 ?
    C6 H6C . 0.9800 ?
    C7 C12 . 1.390(3) ?
    C7 C8 . 1.399(2) ?
    C8 C9 . 1.384(2) ?
    C8 H8 . 0.9500 ?
    C9 C10 . 1.392(3) ?
    C9 H9 . 0.9500 ?
    C10 C11 . 1.385(3) ?
    C10 H10 . 0.9500 ?
    C11 C12 . 1.386(3) ?
    C11 H11 . 0.9500 ?
    C12 H12 . 0.9500 ?
    C13 H13 . 0.9500 ?
    C14 H14A . 0.9800 ?
    C14 H14B . 0.9800 ?
    C14 H14C . 0.9800 ?
    C15 H15A . 0.9800 ?
    C15 H15B . 0.9800 ?
    C15 H15C . 0.9800 ?
loop_
    _geom_angle_atom_site_label_1
    _geom_angle_atom_site_label_2
    _geom_angle_atom_site_label_3
    _geom_angle_site_symmetry_1
    _geom_angle_site_symmetry_3
    _geom_angle
    _geom_angle_publ_flag
    O2 Ni1 O2 3_676 . 180.0 ?
    O2 Ni1 O1 3_676 3_676 90.81(5) ?
    O2 Ni1 O1 . 3_676 89.19(5) ?
    O2 Ni1 O1 3_676 . 89.19(5) ?
    O2 Ni1 O1 . . 90.81(5) ?
    O1 Ni1 O1 3_676 . 180.0 ?
    O2 Ni1 O3 3_676 3_676 90.17(5) ?
    O2 Ni1 O3 . 3_676 89.84(5) ?
    O1 Ni1 O3 3_676 3_676 88.50(5) ?
    O1 Ni1 O3 . 3_676 91.50(5) ?
    O2 Ni1 O3 3_676 . 89.83(5) ?
    O2 Ni1 O3 . . 90.16(5) ?
    O1 Ni1 O3 3_676 . 91.50(5) ?
    O1 Ni1 O3 . . 88.50(5) ?
    O3 Ni1 O3 3_676 . 179.9990(10)
                                 ?
    C1 O1 Ni1 . . 118.40(11) ?
    C5 O2 Ni1 . . 127.18(11) ?
    C13 O3 Ni1 . . 121.20(11) ?
    C1 N1 N2 . . 112.16(14) ?
    C1 N1 C7 . . 130.19(14) ?
    N2 N1 C7 . . 117.63(14) ?
    C3 N2 N1 . . 105.38(14) ?
    C13 N3 C14 . . 120.62(15) ?
    C13 N3 C15 . . 122.03(15) ?
    C14 N3 C15 . . 117.34(14) ?
    O1 C1 N1 . . 123.46(15) ?
    O1 C1 C2 . . 131.43(16) ?
    N1 C1 C2 . . 105.10(14) ?
    C5 C2 C1 . . 123.45(16) ?
    C5 C2 C3 . . 131.18(16) ?
    C1 C2 C3 . . 105.17(14) ?
    N2 C3 C2 . . 112.18(15) ?
    N2 C3 C4 . . 118.10(16) ?
    C2 C3 C4 . . 129.68(16) ?
    C3 C4 H4A . . 109.5 ?
    C3 C4 H4B . . 109.5 ?
    H4A C4 H4B . . 109.5 ?
    C3 C4 H4C . . 109.5 ?
    H4A C4 H4C . . 109.5 ?
    H4B C4 H4C . . 109.5 ?
    O2 C5 C2 . . 122.64(15) ?
    O2 C5 C6 . . 116.45(15) ?
    C2 C5 C6 . . 120.89(15) ?
    C5 C6 H6A . . 109.5 ?
    C5 C6 H6B . . 109.5 ?
    H6A C6 H6B . . 109.5 ?
    C5 C6 H6C . . 109.5 ?
    H6A C6 H6C . . 109.5 ?
    H6B C6 H6C . . 109.5 ?
    C12 C7 C8 . . 119.80(16) ?
    C12 C7 N1 . . 118.86(15) ?
    C8 C7 N1 . . 121.32(15) ?
    C9 C8 C7 . . 119.33(16) ?
    C9 C8 H8 . . 120.3 ?
    C7 C8 H8 . . 120.3 ?
    C8 C9 C10 . . 121.12(17) ?
    C8 C9 H9 . . 119.4 ?
    C10 C9 H9 . . 119.4 ?
    C11 C10 C9 . . 118.91(17) ?
    C11 C10 H10 . . 120.5 ?
    C9 C10 H10 . . 120.5 ?
    C10 C11 C12 . . 120.87(17) ?
    C10 C11 H11 . . 119.6 ?
    C12 C11 H11 . . 119.6 ?
    C11 C12 C7 . . 119.92(17) ?
    C11 C12 H12 . . 120.0 ?
    C7 C12 H12 . . 120.0 ?
    O3 C13 N3 . . 123.95(16) ?
    O3 C13 H13 . . 118.0 ?
    N3 C13 H13 . . 118.0 ?
    N3 C14 H14A . . 109.5 ?
    N3 C14 H14B . . 109.5 ?
    H14A C14 H14B . . 109.5 ?
    N3 C14 H14C . . 109.5 ?
    H14A C14 H14C . . 109.5 ?
    H14B C14 H14C . . 109.5 ?
    N3 C15 H15A . . 109.5 ?
    N3 C15 H15B . . 109.5 ?
    H15A C15 H15B . . 109.5 ?
    N3 C15 H15C . . 109.5 ?
    H15A C15 H15C . . 109.5 ?
    H15B C15 H15C . . 109.5 ?
loop_
    _geom_torsion_atom_site_label_1
    _geom_torsion_atom_site_label_2
    _geom_torsion_atom_site_label_3
    _geom_torsion_atom_site_label_4
    _geom_torsion_site_symmetry_1
    _geom_torsion_site_symmetry_2
    _geom_torsion_site_symmetry_3
    _geom_torsion_site_symmetry_4
    _geom_torsion
    _geom_torsion_publ_flag
    O2 Ni1 O1 C1 3_676 . . . -156.12(12) ?
    O2 Ni1 O1 C1 . . . . 23.88(12) ?
    O1 Ni1 O1 C1 3_676 . . .  2E1(2)
                                    ?
    O3 Ni1 O1 C1 3_676 . . . 113.74(12) ?
    O3 Ni1 O1 C1 . . . . -66.26(12) ?
    O2 Ni1 O2 C5 3_676 . . . 97(5) ?
    O1 Ni1 O2 C5 3_676 . . . 157.07(13) ?
    O1 Ni1 O2 C5 . . . . -22.93(13) ?
    O3 Ni1 O2 C5 3_676 . . . -114.44(13) ?
    O3 Ni1 O2 C5 . . . . 65.57(13) ?
    O2 Ni1 O3 C13 3_676 . . . -39.74(12) ?
    O2 Ni1 O3 C13 . . . . 140.26(12) ?
    O1 Ni1 O3 C13 3_676 . . . 51.07(13) ?
    O1 Ni1 O3 C13 . . . . -128.93(13) ?
    O3 Ni1 O3 C13 3_676 . . . 82(18) ?
    C1 N1 N2 C3 . . . . -1.06(18) ?
    C7 N1 N2 C3 . . . . -179.46(14) ?
    Ni1 O1 C1 N1 . . . . 164.19(12) ?
    Ni1 O1 C1 C2 . . . . -16.5(2) ?
    N2 N1 C1 O1 . . . . -179.70(14) ?
    C7 N1 C1 O1 . . . . -1.6(3) ?
    N2 N1 C1 C2 . . . . 0.86(18) ?
    C7 N1 C1 C2 . . . . 179.00(16) ?
    O1 C1 C2 C5 . . . . -4.3(3) ?
    N1 C1 C2 C5 . . . . 175.11(15) ?
    O1 C1 C2 C3 . . . . -179.71(17) ?
    N1 C1 C2 C3 . . . . -0.33(17) ?
    N1 N2 C3 C2 . . . . 0.82(19) ?
    N1 N2 C3 C4 . . . . 178.73(15) ?
    C5 C2 C3 N2 . . . . -175.27(17) ?
    C1 C2 C3 N2 . . . . -0.32(19) ?
    C5 C2 C3 C4 . . . . 7.1(3) ?
    C1 C2 C3 C4 . . . . -177.93(17) ?
    Ni1 O2 C5 C2 . . . . 10.4(2) ?
    Ni1 O2 C5 C6 . . . . -171.37(10) ?
    C1 C2 C5 O2 . . . . 8.4(3) ?
    C3 C2 C5 O2 . . . . -177.46(16) ?
    C1 C2 C5 C6 . . . . -169.79(15) ?
    C3 C2 C5 C6 . . . . 4.4(3) ?
    C1 N1 C7 C12 . . . . -154.26(17) ?
    N2 N1 C7 C12 . . . . 23.8(2) ?
    C1 N1 C7 C8 . . . . 26.9(3) ?
    N2 N1 C7 C8 . . . . -155.00(15) ?
    C12 C7 C8 C9 . . . . -2.4(2) ?
    N1 C7 C8 C9 . . . . 176.44(15) ?
    C7 C8 C9 C10 . . . . 0.7(2) ?
    C8 C9 C10 C11 . . . . 1.3(3) ?
    C9 C10 C11 C12 . . . . -1.6(3) ?
    C10 C11 C12 C7 . . . . 0.0(3) ?
    C8 C7 C12 C11 . . . . 2.0(2) ?
    N1 C7 C12 C11 . . . . -176.81(15) ?
    Ni1 O3 C13 N3 . . . . 172.39(12) ?
    C14 N3 C13 O3 . . . . 0.4(3) ?
    C15 N3 C13 O3 . . . . 179.29(16) ?
data_global
_journal_date_recd_electronic     2010-06-29
_journal_date_accepted     2010-07-03
_journal_name_full     'Acta Crystallographica, Section E'
_journal_year     2010
_journal_volume     66
_journal_issue      8
_journal_page_first     m904
_journal_page_last     m904
_journal_paper_category     QM
_journal_coeditor_code     LH5075
_publ_contact_author_name     'Zhu Hualing'
_publ_contact_author_address
;
Department of Basic Science,
Tianjin Agriculturial College
Tianjin Jinjing Road No 22,
Tianjin ,300384
People's Republic of China
;
_publ_contact_author_email     zhuhualing2004@126.com
_publ_contact_author_phone      2223781295
_publ_section_title
;\
Bis(4-acetyl-3-methyl-1-phenyl-1<i>H</i>-pyrazol-5-olato-\k^2^<i>O</i>,\
<i>O</i>')bis(<i>N</i>,<i>N</i>-dimethylformamide-\k<i>O</i>)nickel(II)
;
loop_
    _publ_author_name
    _publ_author_address
    'Zhu, Hualing'
;Department of Basic Science,
Tianjin Agriculturial College
Tianjin Jinjing Road No 22,
Tianjin 300384
People's Republic of China
;
    'Wei, Zhen'
;Department of Basic Science,
Tianjin Agriculturial College
Tianjin Jinjing Road No 22,
Tianjin 300384
People's Republic of China
;
    'Bu, Luxia'
;Department of Basic Science,
Tianjin Agriculturial College
Tianjin Jinjing Road No 22,
Tianjin 300384
People's Republic of China
;
    'Xu, Xiaoping'
;Department of Basic Science,
Tianjin Agriculturial College
Tianjin Jinjing Road No 22,
Tianjin 300384
People's Republic of China
;
    'Shi, Jun'
;Department of Basic Science,
Tianjin Agriculturial College
Tianjin Jinjing Road No 22,
Tianjin 300384
People's Republic of China
;
