# Supplementary material for: Bis(4-acetyl-3-methyl-1-phenyl-1H-pyrazol-5-olato-κ2 O,O′)bis­(N,N-dimethyl­formamide-κO)nickel(II)
Source: Acta Crystallogr Sect E Struct Rep Online. 2010 Jul 10;66(Pt 8):m904. doi: 10.1107/S1600536810026231 (PMC3007279; doi:10.1107/S1600536810026231)
Supplement: Supplementary file 2 [file e-66-0m904-Isup2.hkl]

# 
# h,k,l, Fc-squared, Fo-squared, sigma(Fo-squared) and status flag 
# 
data_I
_shelx_title ' shelxl in P2(1)/n' 
_shelx_refln_list_code          4 
_shelx_F_calc_maximum      130.69 
_exptl_crystal_F_000       668.00 
_reflns_d_resolution_high  0.8402 
 
loop_ 
 _symmetry_equiv_pos_as_xyz 
 'x, y, z' 
 '-x+1/2, y+1/2, -z+1/2' 
 '-x, -y, -z' 
 'x-1/2, -y-1/2, z-1/2' 
 
_cell_length_a     8.7201 
_cell_length_b    17.1189 
_cell_length_c     9.8520 
_cell_angle_alpha  90.000 
_cell_angle_beta  101.556 
_cell_angle_gamma  90.000 
 
_shelx_F_squared_multiplier     1.000 
 
loop_ 
 _refln_index_h 
 _refln_index_k 
 _refln_index_l 
 _refln_F_squared_calc 
 _refln_F_squared_meas 
 _refln_F_squared_sigma 
 _refln_observed_status 
   2   0   0     6185.62     5527.01    100.90 o 
   4   0   0     5615.07     5378.25     53.36 o 
   6   0   0        4.01       16.10      3.22 o 
   8   0   0      479.55      500.16     19.33 o 
  10   0   0     1114.48     1114.53     35.65 o 
   2   1   0      248.29      299.32      3.73 o 
   3   1   0     1241.63     1270.44      9.47 o 
   4   1   0     1113.55     1158.03     36.00 o 
   5   1   0      102.89       86.82      3.42 o 
   6   1   0      130.96      124.27      4.34 o 
   7   1   0       58.57       61.62     10.02 o 
   8   1   0      233.51      238.30      9.98 o 
   9   1   0      713.79      743.26     20.41 o 
  10   1   0        1.73        3.02      4.20 o 
   1   2   0      109.28      114.96      2.61 o 
   2   2   0      170.02      159.22      2.62 o 
   3   2   0     1223.81     1222.77     21.00 o 
   4   2   0     1680.37     1624.39     13.97 o 
   5   2   0      699.06      809.31      8.93 o 
   6   2   0       22.07       27.49      5.03 o 
   7   2   0       18.11       24.79      4.95 o 
   8   2   0      476.38      503.93     11.68 o 
   9   2   0       19.43       31.45      8.00 o 
  10   2   0      812.49      841.09     27.41 o 
   1   3   0     8407.93     7410.19    112.87 o 
   2   3   0      474.93      506.77      6.94 o 
   3   3   0     3002.90     2585.73     28.69 o 
   4   3   0     1589.33     1548.28     17.87 o 
   5   3   0     2847.39     2700.82     56.95 o 
   6   3   0       74.94       93.75      5.51 o 
   7   3   0      249.59      261.51      6.10 o 
   8   3   0       26.02       18.06      4.62 o 
   9   3   0     1322.82     1382.06     33.62 o 
  10   3   0       89.18       86.44      7.77 o 
   0   4   0        4.79        8.31      2.27 o 
   1   4   0     2094.73     2074.77     23.56 o 
   2   4   0      769.74      845.61     21.59 o 
   3   4   0     1875.95     1779.57     20.22 o 
   4   4   0     1277.91     1233.14     28.85 o 
   5   4   0      121.40      155.92      4.65 o 
   6   4   0      557.69      565.60     11.07 o 
   7   4   0       36.52       42.30      6.72 o 
   8   4   0      499.77      493.09     13.45 o 
   9   4   0        7.44       12.88      4.22 o 
   1   5   0     7042.79     6396.58     59.80 o 
   2   5   0       85.01       84.69      2.48 o 
   3   5   0      614.54      606.05      8.58 o 
   4   5   0      132.64      134.35      4.46 o 
   5   5   0     2118.32     2049.87     41.86 o 
   6   5   0      198.15      205.89      6.29 o 
   7   5   0      188.52      181.71      7.81 o 
   8   5   0      137.52      139.48      6.68 o 
   9   5   0     1403.84     1489.30     29.13 o 
   0   6   0     1500.07     1694.57     33.37 o 
   1   6   0      410.83      470.35      6.41 o 
   2   6   0       26.02       56.87      2.33 o 
   3   6   0      550.67      628.18     11.14 o 
   4   6   0     1666.63     1620.95     34.60 o 
   5   6   0      736.27      803.26     15.68 o 
   6   6   0     1490.68     1507.60     24.38 o 
   7   6   0      244.16      248.24      8.43 o 
   8   6   0     3506.66     3688.95     67.16 o 
   9   6   0        1.45        3.49      3.54 o 
   1   7   0      771.18      721.35     10.49 o 
   2   7   0     1730.51     1948.16     18.08 o 
   3   7   0     1530.05     1439.27     19.17 o 
   4   7   0      153.85      180.71      4.77 o 
   5   7   0     1799.27     1723.82     47.23 o 
   6   7   0       21.17       19.77      4.62 o 
   7   7   0     1358.73     1429.74     28.30 o 
   8   7   0       63.57       70.36      8.99 o 
   9   7   0      512.67      535.83     14.55 o 
   0   8   0       96.32      141.49      4.79 o 
   1   8   0      126.31      140.01      3.74 o 
   2   8   0     2673.08     2543.95     38.93 o 
   3   8   0        0.80        1.40      3.82 o 
   4   8   0     1116.13     1110.81     17.50 o 
   5   8   0      124.02      129.25      4.99 o 
   6   8   0     2577.61     2622.39     61.58 o 
   7   8   0       91.70       89.49      5.81 o 
   8   8   0      296.26      278.01      7.91 o 
   9   8   0        1.85        4.47      3.21 o 
   1   9   0      119.02       91.65      4.90 o 
   2   9   0      726.62      779.72     15.91 o 
   3   9   0     3310.03     3374.38     55.57 o 
   4   9   0      488.93      504.45     13.09 o 
   5   9   0      975.68     1004.12     16.18 o 
   6   9   0       82.52       90.02      7.87 o 
   7   9   0     1819.43     1939.11     39.53 o 
   8   9   0       31.27       17.18      5.35 o 
   9   9   0      277.32      253.48      9.07 o 
   0  10   0     1091.96     1147.54     61.66 o 
   1  10   0      298.07      352.77     12.66 o 
   2  10   0     4937.67     4676.04    127.94 o 
   3  10   0      258.31      272.24      6.77 o 
   4  10   0      764.86      780.18     16.89 o 
   5  10   0        2.41        0.99      2.64 o 
   6  10   0      493.30      500.76     12.86 o 
   7  10   0      414.16      387.00      9.52 o 
   8  10   0      822.43      776.32     17.66 o 
   1  11   0      588.90      607.92     13.55 o 
   2  11   0      379.59      403.18     11.71 o 
   3  11   0      387.55      387.93     10.51 o 
   4  11   0        4.52        4.81      2.91 o 
   5  11   0      111.07      123.15      5.49 o 
   6  11   0       13.09       13.72      3.47 o 
   7  11   0      814.08      792.96     18.44 o 
   8  11   0      306.73      271.05      8.64 o 
   0  12   0     3550.12     3525.89     89.72 o 
   1  12   0     1709.69     1938.21     47.08 o 
   2  12   0     2315.98     2307.07     69.20 o 
   3  12   0       51.74       54.46     12.64 o 
   4  12   0       84.53       99.70      6.19 o 
   5  12   0       84.92       74.20      9.38 o 
   6  12   0      513.43      513.33     10.79 o 
   7  12   0        0.04        5.42      3.61 o 
   8  12   0      372.92      361.61      9.13 o 
   1  13   0     1296.56     1353.01     39.41 o 
   2  13   0       40.89       41.70     11.34 o 
   3  13   0      319.11      308.76      9.70 o 
   4  13   0      180.75      164.30     10.19 o 
   5  13   0      247.12      262.89      8.61 o 
   6  13   0       54.30       40.66      9.36 o 
   7  13   0      851.13      829.41     19.32 o 
   0  14   0       28.17       32.99     10.32 o 
   1  14   0        0.34        1.42      4.06 o 
   2  14   0      739.27      744.90     20.97 o 
   3  14   0      208.68      199.78      9.75 o 
   4  14   0        3.41        5.86      3.48 o 
   5  14   0        0.04        1.92      3.11 o 
   6  14   0      492.08      494.58     12.60 o 
   7  14   0        1.45        4.72      3.92 o 
   1  15   0     1266.78     1393.29     31.63 o 
   2  15   0        7.59        7.81      2.98 o 
   3  15   0      437.41      422.05     11.42 o 
   4  15   0       85.68       75.58      7.02 o 
   5  15   0      120.79      124.94      7.26 o 
   6  15   0       83.65       75.97      6.06 o 
   0  16   0     1913.33     2010.54     49.20 o 
   1  16   0      649.74      634.60     18.78 o 
   2  16   0      662.92      663.93     17.82 o 
   3  16   0       25.30       22.46      6.02 o 
   4  16   0      686.17      706.72     18.66 o 
   5  16   0      171.29      146.26      6.37 o 
   6  16   0      231.02      255.81     11.57 o 
   1  17   0      440.99      447.23     11.45 o 
   2  17   0       19.51       18.33      5.93 o 
   3  17   0      812.40      800.83     25.40 o 
   4  17   0        0.01        0.91      3.63 o 
   5  17   0       11.69       25.44      6.04 o 
   0  18   0      510.77      454.86     33.86 o 
   1  18   0        8.27        9.67      5.71 o 
   2  18   0      231.71      219.72      9.63 o 
   3  18   0       22.89        9.09      7.81 o 
   4  18   0      676.70      710.12     19.33 o 
   1  19   0      768.42      770.63     21.33 o 
   2  19   0        6.16        2.64      3.15 o 
   3  19   0     1052.78     1086.56     28.19 o 
   0  20   0      569.03      534.46     38.20 o 
   1  20   0      119.56       93.18     27.95 o 
  -9   0   1       76.85       72.75      9.52 o 
  -7   0   1       23.47       27.86      6.10 o 
  -5   0   1      378.87      369.46      5.90 o 
  -3   0   1     2204.80     1859.23     19.92 o 
   1   0   1      603.85      532.05     13.34 o 
   3   0   1     6653.85     6085.52     43.20 o 
   5   0   1     1589.46     1815.70     27.33 o 
   7   0   1      288.50      312.62      9.53 o 
   9   0   1      138.35      149.24     16.16 o 
 -10   1   1      770.86      788.24     19.29 o 
  -9   1   1       75.94       77.01     12.59 o 
  -8   1   1        4.56        5.04      2.91 o 
  -7   1   1      170.87      189.32      6.08 o 
  -6   1   1      375.19      368.45      6.93 o 
  -5   1   1      769.72      875.98      8.87 o 
  -4   1   1     2586.42     2443.38     17.91 o 
  -3   1   1      493.98      530.70      6.47 o 
  -1   1   1      106.66      126.01      2.64 o 
   0   1   1     1382.18     1296.27      8.34 o 
   1   1   1     5458.58     5049.73     68.00 o 
   2   1   1     3359.70     2868.48     17.30 o 
   3   1   1     1009.75     1005.81      7.47 o 
   4   1   1     1419.84     1307.22     16.70 o 
   5   1   1      400.96      477.63      5.77 o 
   6   1   1      704.20      723.29     11.64 o 
   7   1   1        2.78        3.71      1.88 o 
   8   1   1      914.30      983.90     14.70 o 
   9   1   1      186.14      172.18      7.70 o 
 -10   2   1      264.12      269.42     12.86 o 
  -9   2   1      255.29      254.79      7.40 o 
  -8   2   1      166.57      180.96      9.05 o 
  -7   2   1      288.92      293.83      6.77 o 
  -6   2   1        7.06        7.03      2.14 o 
  -5   2   1       62.72       54.73      2.27 o 
  -4   2   1      321.66      388.46      6.05 o 
  -3   2   1     8526.17     8035.52    100.78 o 
  -2   2   1    17078.66    15783.39    521.42 o 
  -1   2   1      876.48      753.98      8.75 o 
   0   2   1       68.73       78.37      2.38 o 
   1   2   1       76.52       92.07      2.46 o 
   2   2   1      843.31      909.41     10.88 o 
   3   2   1       50.58       30.34      2.08 o 
   4   2   1     1244.74     1300.86     12.51 o 
   5   2   1      480.42      455.43      6.16 o 
   6   2   1        5.51        3.62      1.87 o 
   7   2   1     1497.64     1641.47     29.56 o 
   8   2   1        0.36        4.00      2.45 o 
   9   2   1      534.75      536.72     17.38 o 
 -10   3   1      472.23      489.59     13.29 o 
  -9   3   1      176.31      166.99      7.89 o 
  -8   3   1      213.66      223.36      8.53 o 
  -7   3   1        4.00        7.40      3.72 o 
  -6   3   1      884.99      898.15     16.74 o 
  -5   3   1       31.72       38.52      3.15 o 
  -4   3   1     2086.70     2038.36     18.00 o 
  -3   3   1     7246.97     6914.45     42.75 o 
  -2   3   1    10928.18     9884.89    326.83 o 
  -1   3   1      918.97      929.62      7.41 o 
   0   3   1     7476.35     6639.86     80.13 o 
   1   3   1     2314.39     2168.08     18.68 o 
   2   3   1      394.16      469.99      7.13 o 
   3   3   1      401.75      471.36      6.77 o 
   4   3   1      276.90      261.28      5.15 o 
   5   3   1      455.78      527.88      8.25 o 
   6   3   1     1277.34     1311.74     17.51 o 
   7   3   1       46.45       60.67      6.07 o 
   8   3   1      869.43      953.00     21.90 o 
   9   3   1      299.25      268.15      8.24 o 
 -10   4   1      795.10      808.60     18.78 o 
  -9   4   1       58.88       54.24     10.80 o 
  -8   4   1      243.50      257.89      9.04 o 
  -7   4   1     2569.91     2619.32     59.66 o 
  -6   4   1        5.35        4.47      3.03 o 
  -5   4   1     1565.19     1505.38     47.01 o 
  -4   4   1     1805.15     1846.57     19.38 o 
  -3   4   1     8153.16     7383.29     73.59 o 
  -2   4   1      803.09      792.68     13.09 o 
   0   4   1     2466.12     2191.43     31.91 o 
   1   4   1     2394.18     2222.09     33.07 o 
   2   4   1     2632.30     2610.95     22.09 o 
   3   4   1      425.95      398.56      7.42 o 
   4   4   1     1216.32     1315.70     16.83 o 
   5   4   1     1197.17     1164.18     17.19 o 
   6   4   1        0.38        2.45      1.45 o 
   7   4   1     2430.62     2565.24     43.36 o 
   8   4   1        3.31        2.34      2.45 o 
   9   4   1       74.34       76.69      9.00 o 
  -9   5   1        4.64        5.62      3.42 o 
  -8   5   1      292.49      291.22      8.81 o 
  -7   5   1      276.81      296.76      9.84 o 
  -6   5   1     2169.54     2153.07     34.42 o 
  -5   5   1      160.35      163.13      4.81 o 
  -4   5   1       25.76        9.74      1.99 o 
  -3   5   1      542.44      576.52      8.55 o 
  -2   5   1      847.00      771.97     13.53 o 
  -1   5   1     1087.79     1042.58     21.37 o 
   0   5   1      781.36      880.23     17.08 o 
   1   5   1     2985.30     2980.69     35.76 o 
   2   5   1     1072.97     1053.61     18.42 o 
   3   5   1      208.63      240.58      6.05 o 
   4   5   1      242.69      237.56      4.69 o 
   5   5   1      319.06      325.12      7.08 o 
   6   5   1     1200.28     1275.81     19.68 o 
   7   5   1      506.66      508.28     13.45 o 
   8   5   1       42.01       50.71      5.88 o 
   9   5   1       21.71       21.58      6.14 o 
  -9   6   1      673.92      673.26     15.38 o 
  -8   6   1       64.00       54.93      7.43 o 
  -7   6   1     1883.67     2026.06     35.19 o 
  -6   6   1        2.02        2.04      2.71 o 
  -5   6   1     1662.31     1645.69     23.11 o 
  -4   6   1       71.84       72.95      3.20 o 
  -3   6   1     5386.17     5017.00     32.89 o 
  -2   6   1      413.76      440.96      8.47 o 
  -1   6   1      796.22      750.60     19.08 o 
   0   6   1     1306.13     1272.66     21.82 o 
   1   6   1      386.42      379.72      6.53 o 
   2   6   1      360.97      425.44      7.85 o 
   3   6   1     4330.74     4033.53     63.50 o 
   4   6   1      330.30      389.38      7.45 o 
   5   6   1      176.88      184.11      6.78 o 
   6   6   1      300.08      325.14      8.70 o 
   7   6   1     2415.99     2485.96     47.79 o 
   8   6   1      108.61       96.17      7.13 o 
   9   6   1      115.33      103.22      6.51 o 
  -9   7   1      171.58      158.66      7.75 o 
  -8   7   1      874.91      882.59     20.90 o 
  -7   7   1      115.72      135.36     11.10 o 
  -6   7   1     1434.26     1492.15     23.10 o 
  -5   7   1       70.78       78.47      4.23 o 
  -4   7   1      544.42      479.92      7.36 o 
  -3   7   1      645.59      730.43      8.90 o 
  -2   7   1     2640.77     2643.95     46.27 o 
  -1   7   1     1407.98     1475.03     28.80 o 
   0   7   1      349.98      420.83      7.07 o 
   1   7   1     1508.34     1640.10     95.00 o 
   2   7   1     5281.97     4966.99     44.27 o 
   3   7   1      724.15      797.36     12.25 o 
   4   7   1     1156.53     1162.59     18.54 o 
   5   7   1      198.64      204.76      5.96 o 
   6   7   1     3391.16     3226.29     46.98 o 
   7   7   1       74.69       76.07      7.90 o 
   8   7   1      413.45      415.31     10.48 o 
   9   7   1       16.31       14.91      6.05 o 
  -9   8   1        7.44        6.17      3.22 o 
  -8   8   1      124.89      122.76      6.72 o 
  -7   8   1       47.84       50.18      9.12 o 
  -6   8   1        1.39        3.59      2.37 o 
  -5   8   1       20.37       21.92      3.52 o 
  -4   8   1        5.96        6.02      2.45 o 
  -3   8   1      132.52      111.00      4.33 o 
  -2   8   1      684.23      831.27     11.67 o 
  -1   8   1     1832.38     1846.98     23.18 o 
   0   8   1     1800.76     1841.46     33.90 o 
   1   8   1     2419.10     2472.83     59.33 o 
   2   8   1     1468.39     1571.08     22.58 o 
   3   8   1      841.23      810.25     14.83 o 
   4   8   1      358.87      364.20      7.14 o 
   5   8   1     1845.43     1906.49     28.01 o 
   6   8   1      677.47      686.33     14.61 o 
   7   8   1      160.15      164.93      6.80 o 
   8   8   1       92.87       81.43      5.27 o 
   9   8   1       22.62       21.17      6.32 o 
  -9   9   1       12.49       10.65      4.37 o 
  -8   9   1     1650.14     1725.01     36.01 o 
  -7   9   1        8.74       15.85      4.59 o 
  -6   9   1      340.45      352.80      9.63 o 
  -5   9   1      466.76      491.74      9.39 o 
  -4   9   1      478.95      490.27     10.46 o 
  -3   9   1      158.28      161.87      6.43 o 
  -2   9   1     3021.33     2905.82     46.63 o 
  -1   9   1     1903.71     2006.22     21.39 o 
   0   9   1      832.53      780.74     20.29 o 
   1   9   1     1211.34     1274.95     31.06 o 
   2   9   1     6908.64     6323.61     58.44 o 
   3   9   1      329.19      350.95      9.32 o 
   4   9   1     1254.11     1302.11     26.20 o 
   5   9   1       14.43       18.09      4.64 o 
   6   9   1     3186.45     3151.40     72.03 o 
   7   9   1      280.71      256.35      7.48 o 
   8   9   1      672.91      666.82     15.46 o 
  -8  10   1        1.31        4.53      3.63 o 
  -7  10   1      348.60      350.31      9.30 o 
  -6  10   1      207.37      215.03      6.58 o 
  -5  10   1       99.37      102.86      6.13 o 
  -4  10   1       29.41       36.99      6.02 o 
  -3  10   1        4.96       13.16      3.44 o 
  -2  10   1      112.27       92.17      4.50 o 
  -1  10   1      349.23      353.28      8.79 o 
   0  10   1       77.35      100.54      4.76 o 
   1  10   1     1969.92     2028.69     62.54 o 
   2  10   1      434.30      412.37      7.19 o 
   3  10   1     3058.43     2757.65     70.90 o 
   4  10   1      970.97      990.59     24.03 o 
   5  10   1     1512.50     1544.88     29.55 o 
   6  10   1        7.18        7.75      3.52 o 
   7  10   1      312.14      300.45     13.68 o 
   8  10   1       29.77       26.17      6.61 o 
  -8  11   1      306.19      306.33     10.46 o 
  -7  11   1       75.40       73.04     14.26 o 
  -6  11   1      101.94      115.50      7.00 o 
  -5  11   1      240.51      256.07      7.13 o 
  -4  11   1       18.83       23.71      4.89 o 
  -3  11   1      191.18      187.06      7.74 o 
  -2  11   1     1132.53     1265.98     28.78 o 
  -1  11   1        7.85        9.52      2.41 o 
   0  11   1      483.81      495.24      9.02 o 
   1  11   1      176.69      152.99      6.00 o 
   2  11   1     3888.17     3593.51     77.30 o 
   3  11   1      844.25      878.57     19.14 o 
   4  11   1      665.74      660.40     15.65 o 
   5  11   1      263.42      255.79      6.68 o 
   6  11   1      495.02      508.64      9.36 o 
   7  11   1        6.50        3.61      2.77 o 
   8  11   1       23.39       17.66      4.30 o 
  -8  12   1      158.43      154.27      6.00 o 
  -7  12   1      490.36      501.70     12.63 o 
  -6  12   1      188.98      173.70      5.98 o 
  -5  12   1     1154.09     1114.15     23.01 o 
  -4  12   1       26.77       28.57      4.80 o 
  -3  12   1      850.58      850.04     20.80 o 
  -2  12   1      276.99      281.18     12.66 o 
  -1  12   1     1100.07     1169.64     27.70 o 
   0  12   1      240.20      247.27      7.20 o 
   1  12   1     1110.04     1195.98     30.43 o 
   2  12   1      335.77      331.39      9.59 o 
   3  12   1     2067.56     2093.54     48.79 o 
   4  12   1        5.80        3.98      4.58 o 
   5  12   1     1638.39     1702.37     37.63 o 
   6  12   1      181.58      181.81      5.72 o 
   7  12   1      117.39      118.89      6.43 o 
  -7  13   1       24.96       24.86      7.24 o 
  -6  13   1        4.34       10.58      3.62 o 
  -5  13   1       29.60       26.51      4.09 o 
  -4  13   1     2033.55     2052.24     38.55 o 
  -3  13   1      327.87      332.76     10.05 o 
  -2  13   1      796.35      855.98     20.21 o 
  -1  13   1      189.33      196.78     12.15 o 
   0  13   1     1431.24     1596.90     25.49 o 
   1  13   1       29.54       43.63      6.56 o 
   2  13   1      224.88      232.12      8.98 o 
   3  13   1      572.51      606.83     17.15 o 
   4  13   1      741.41      720.33     23.80 o 
   5  13   1       40.91       46.28      8.58 o 
   6  13   1       17.59       24.65      5.53 o 
   7  13   1       22.07       17.32      5.55 o 
  -7  14   1      263.52      251.33     10.23 o 
  -6  14   1        3.42        6.69      3.10 o 
  -5  14   1      826.30      840.40     19.22 o 
  -4  14   1       31.69       17.23      4.30 o 
  -3  14   1     2539.98     2473.31    156.02 o 
  -2  14   1      131.21      140.42      7.89 o 
  -1  14   1        5.25        7.17      7.32 o 
   0  14   1       66.69       80.64     19.73 o 
   1  14   1       56.71       50.06      5.90 o 
   2  14   1      572.07      547.74     10.92 o 
   3  14   1        6.23        7.17      3.51 o 
   4  14   1        3.80        5.00      3.52 o 
   5  14   1      414.58      418.74     12.85 o 
   6  14   1      139.22      125.15      6.87 o 
   7  14   1      239.19      240.80     10.83 o 
  -7  15   1        0.30        4.77      2.97 o 
  -6  15   1      525.87      532.32     13.46 o 
  -5  15   1       11.22        5.19      2.59 o 
  -4  15   1     2293.61     2337.92     53.93 o 
  -3  15   1        0.00       -0.36      3.26 o 
  -2  15   1      240.17      230.31     13.16 o 
  -1  15   1     2183.29     2420.58     59.15 o 
   0  15   1     2422.60     2532.77     67.28 o 
   1  15   1      803.78      810.28     24.80 o 
   2  15   1       53.17       44.51      8.50 o 
   3  15   1      736.80      749.26     15.20 o 
   4  15   1     1041.96     1064.00     29.41 o 
   5  15   1       20.22       14.08      5.93 o 
   6  15   1      308.67      306.08     12.03 o 
  -6  16   1      128.18      126.68      7.06 o 
  -5  16   1      907.26      996.24     19.03 o 
  -4  16   1       34.18       32.51      8.82 o 
  -3  16   1      507.75      514.23     13.75 o 
  -2  16   1      121.98      123.56      7.67 o 
  -1  16   1     1444.47     1527.29     44.85 o 
   0  16   1       10.15       11.50      6.40 o 
   1  16   1      668.17      730.45     23.00 o 
   2  16   1      464.23      436.03     14.61 o 
   3  16   1        3.86        5.70      3.60 o 
   4  16   1        0.08        1.97      4.11 o 
   5  16   1      673.85      645.35     15.28 o 
   6  16   1       67.15       67.21      8.40 o 
  -5  17   1        2.70        0.84      2.95 o 
  -4  17   1      831.94      827.99     19.03 o 
  -3  17   1      238.04      220.12     11.36 o 
  -2  17   1       67.72       68.58      8.88 o 
  -1  17   1      161.23      139.89      8.31 o 
   0  17   1      594.14      658.55     43.69 o 
   1  17   1       10.57        7.37      3.37 o 
   2  17   1       56.98       38.58      9.44 o 
   3  17   1       58.75       60.27      6.03 o 
   4  17   1      302.64      318.14     10.22 o 
   5  17   1       86.83       74.69     11.42 o 
  -4  18   1       33.55       24.22      7.35 o 
  -3  18   1      529.03      505.64     16.21 o 
  -2  18   1        6.44        4.58      4.78 o 
  -1  18   1      888.92      911.52     25.79 o 
   0  18   1       43.73       39.42     13.30 o 
   1  18   1      481.41      485.18     18.46 o 
   2  18   1      196.66      215.03      9.49 o 
   3  18   1        2.82        0.94      4.66 o 
   4  18   1       54.38       51.38     21.86 o 
  -3  19   1        5.96       10.26      4.84 o 
  -2  19   1      141.80      148.71     16.20 o 
  -1  19   1       54.31       51.26     14.06 o 
   0  19   1      872.82      910.56     37.20 o 
   1  19   1       24.52       23.03      8.77 o 
   2  19   1       17.04        8.13      5.68 o 
   3  19   1        7.76       13.12      8.81 o 
  -1  20   1      811.69      835.21     26.21 o 
   0  20   1        2.45        8.21      8.42 o 
   1  20   1      916.93     1042.86     32.71 o 
 -10   0   2      192.81      192.17     12.40 o 
  -8   0   2      104.42      110.98      7.14 o 
  -6   0   2     1723.75     1734.63     40.75 o 
  -4   0   2     2612.29     2187.45     46.08 o 
  -2   0   2      848.21      931.72     18.65 o 
   2   0   2      597.12      661.01     14.32 o 
   4   0   2    10151.43     9210.15    106.31 o 
   6   0   2      989.72     1061.38     27.55 o 
   8   0   2      173.82      187.85     16.09 o 
 -10   1   2       75.65       59.79     14.51 o 
  -9   1   2      921.63      980.35     22.44 o 
  -8   1   2       21.22       19.19      3.62 o 
  -7   1   2     1213.79     1327.81     21.99 o 
  -6   1   2       36.69       44.03      4.78 o 
  -5   1   2     2923.60     2604.40     23.97 o 
  -4   1   2       33.05       43.97      2.63 o 
  -3   1   2      289.33      223.39      3.47 o 
  -1   1   2     3493.95     3232.72     38.86 o 
   0   1   2      245.24      242.33      3.22 o 
   1   1   2     3437.64     2826.73     22.86 o 
   2   1   2       61.12       55.12      3.14 o 
   3   1   2      157.62      130.49      2.84 o 
   4   1   2        8.98       19.97      3.83 o 
   5   1   2     6195.71     5951.07     56.45 o 
   6   1   2       89.78      100.88      3.74 o 
   7   1   2      881.42      875.27     20.73 o 
   8   1   2       30.58       27.73      6.45 o 
   9   1   2      350.94      376.36     13.72 o 
 -10   2   2      551.02      562.84     15.82 o 
  -9   2   2       49.41       49.59     10.34 o 
  -8   2   2      302.76      320.62      6.77 o 
  -7   2   2      107.56      105.45      4.36 o 
  -6   2   2      524.46      527.45     10.66 o 
  -5   2   2      120.43      117.51      5.04 o 
  -4   2   2     4655.53     4308.93     46.38 o 
  -3   2   2       39.17       41.74      1.57 o 
  -2   2   2     2940.47     2894.47     20.03 o 
  -1   2   2        5.03        2.53      1.00 o 
   0   2   2     3432.80     3145.62     38.58 o 
   1   2   2     7551.24     6798.90     82.30 o 
   2   2   2       15.43        4.83      2.12 o 
   3   2   2      257.28      253.76      4.42 o 
   4   2   2     2446.27     2262.03     32.68 o 
   5   2   2        7.59       13.66      4.92 o 
   6   2   2      231.37      238.78      4.96 o 
   7   2   2      145.15      141.26      8.91 o 
   8   2   2      676.12      695.45     22.50 o 
   9   2   2      224.10      198.35      8.37 o 
 -10   3   2      109.04      102.87      7.45 o 
  -9   3   2     1058.42     1132.72     24.76 o 
  -8   3   2       34.41       30.98      5.62 o 
  -7   3   2      101.30       99.00      5.26 o 
  -6   3   2       24.72       36.16      7.41 o 
  -5   3   2     6078.73     5565.84     60.89 o 
  -4   3   2     1238.38     1331.20     20.78 o 
  -3   3   2     2239.57     1928.61     26.68 o 
  -2   3   2      251.67      283.53      3.67 o 
  -1   3   2     3811.88     3584.65     41.48 o 
   0   3   2      767.72      796.04      9.71 o 
   1   3   2     5210.15     4738.93     38.73 o 
   2   3   2      132.26      115.94      2.99 o 
   3   3   2     2783.88     2618.50     22.54 o 
   4   3   2       31.03       34.77      3.61 o 
   5   3   2     2132.24     2184.22     35.46 o 
   6   3   2       48.21       46.85      5.09 o 
   7   3   2      219.07      200.87      6.01 o 
   8   3   2       56.21       53.06      9.58 o 
   9   3   2      535.37      555.43     17.91 o 
 -10   4   2        2.68        3.98      4.41 o 
  -9   4   2        0.14        1.37      2.75 o 
  -8   4   2      285.20      306.22      7.31 o 
  -7   4   2      270.65      295.49     12.34 o 
  -6   4   2     1040.31     1111.31     20.53 o 
  -5   4   2        0.01        3.81      3.62 o 
  -4   4   2     7627.24     6968.76     45.47 o 
  -3   4   2      381.62      383.65      5.17 o 
  -2   4   2     1260.97     1150.73     14.82 o 
  -1   4   2      372.28      427.90      5.75 o 
   0   4   2     1285.53     1226.99     12.28 o 
   1   4   2      709.23      704.96     11.55 o 
   2   4   2      827.35      789.75     12.22 o 
   3   4   2      510.18      546.71     13.19 o 
   4   4   2     3544.66     3300.25     44.41 o 
   5   4   2      162.16      157.42      5.60 o 
   6   4   2      781.44      810.85     12.63 o 
   7   4   2      274.35      288.67      7.73 o 
   8   4   2      267.42      275.26      9.90 o 
   9   4   2       65.31       58.71     13.53 o 
 -10   5   2       16.21       14.54      4.91 o 
  -9   5   2        7.65        8.84      3.66 o 
  -8   5   2        0.45        4.36      2.70 o 
  -7   5   2       41.71       46.45      8.98 o 
  -6   5   2       57.19       69.04      4.89 o 
  -5   5   2     3139.56     3032.06     36.50 o 
  -4   5   2      118.55      127.67      2.84 o 
  -3   5   2     6720.51     6263.95     62.56 o 
  -2   5   2      688.22      713.59     19.78 o 
  -1   5   2     3557.95     3481.65     28.91 o 
   0   5   2     1381.36     1365.41     26.56 o 
   1   5   2     1401.26     1294.27     13.67 o 
   2   5   2      131.91      169.39      5.38 o 
   3   5   2      604.66      558.87      7.44 o 
   4   5   2       35.57       51.75      3.96 o 
   5   5   2     1479.40     1511.52     28.25 o 
   6   5   2      351.61      361.99      5.60 o 
   7   5   2        9.88       11.72      3.08 o 
   8   5   2       34.16       27.24      8.25 o 
   9   5   2      468.10      469.32     12.99 o 
  -9   6   2      772.53      789.93     17.14 o 
  -8   6   2     1846.49     1893.36     38.86 o 
  -7   6   2      203.11      208.30      6.68 o 
  -6   6   2     1051.64     1070.01     17.11 o 
  -5   6   2     1042.83     1134.28     19.72 o 
  -4   6   2     8298.32     7676.99     53.39 o 
  -3   6   2       38.95       31.55      3.25 o 
  -2   6   2     4084.68     3840.71     45.64 o 
  -1   6   2     3590.28     3672.20     24.39 o 
   0   6   2       17.88       10.55      1.71 o 
   1   6   2     1108.18     1165.37     28.46 o 
   2   6   2     1960.33     1850.35     43.80 o 
   3   6   2      233.18      252.08      5.27 o 
   4   6   2     1074.10     1153.34     20.45 o 
   5   6   2     1829.67     1933.05     30.62 o 
   6   6   2     1783.13     1924.00     33.62 o 
   7   6   2      145.43      146.83      5.66 o 
   8   6   2      576.80      582.43     16.56 o 
   9   6   2       28.90       25.10      6.82 o 
  -9   7   2       13.97       16.96      4.99 o 
  -8   7   2      517.68      504.46      9.60 o 
  -7   7   2      123.09      106.08      5.69 o 
  -6   7   2      153.86      147.58      6.68 o 
  -5   7   2      390.97      402.11      7.69 o 
  -4   7   2       70.39       68.01      3.73 o 
  -3   7   2     2327.46     2234.21     27.05 o 
  -2   7   2     1061.15     1136.50     22.83 o 
  -1   7   2     3838.47     3598.35     26.01 o 
   0   7   2      254.09      248.30      5.47 o 
   1   7   2      336.92      298.75      6.81 o 
   2   7   2      341.97      424.33     13.09 o 
   3   7   2      759.48      719.17      9.78 o 
   4   7   2       47.89       54.78      4.93 o 
   5   7   2      107.45      106.16      6.56 o 
   6   7   2     1002.27      988.26     19.58 o 
   7   7   2       84.62       85.44      8.28 o 
   8   7   2      119.92      117.33      8.07 o 
   9   7   2      309.58      307.72     10.28 o 
  -9   8   2      168.22      155.97      7.68 o 
  -8   8   2      419.27      416.75     11.08 o 
  -7   8   2      364.82      354.46      8.49 o 
  -6   8   2      273.02      268.99      6.20 o 
  -5   8   2      665.60      677.44     12.69 o 
  -4   8   2       52.88       43.23      4.93 o 
  -3   8   2      553.01      634.00      7.86 o 
  -2   8   2     3451.31     3221.61     46.10 o 
  -1   8   2     1726.53     1742.17     18.54 o 
   0   8   2     3536.33     3430.05     27.06 o 
   1   8   2       59.40       75.09      3.35 o 
   2   8   2     4052.83     3783.54     61.41 o 
   3   8   2      496.13      572.46     11.07 o 
   4   8   2     1362.83     1467.41     32.64 o 
   5   8   2      735.60      774.97     15.31 o 
   6   8   2      117.69      125.26      7.76 o 
   7   8   2        0.95        2.61      2.63 o 
   8   8   2       35.73       35.56     10.50 o 
  -9   9   2      342.22      373.74     11.64 o 
  -8   9   2        4.84        3.87      3.07 o 
  -7   9   2      353.79      366.89      8.85 o 
  -6   9   2       62.56       66.06      5.13 o 
  -5   9   2      422.60      415.26      9.36 o 
  -4   9   2      120.07      138.96      5.88 o 
  -3   9   2      300.10      299.00      5.95 o 
  -2   9   2      115.34      128.00      5.44 o 
  -1   9   2      428.19      412.79      7.55 o 
   0   9   2     1352.88     1371.39     13.75 o 
   1   9   2      323.09      281.37      5.20 o 
   2   9   2      179.89      205.53      7.15 o 
   3   9   2     3903.55     3692.05     76.67 o 
   4   9   2      312.05      299.86      9.65 o 
   5   9   2       16.46       19.12      3.76 o 
   6   9   2      542.35      571.69     14.97 o 
   7   9   2      456.06      459.28     15.57 o 
   8   9   2        7.50        8.64      5.09 o 
  -9  10   2      136.09      111.67      7.80 o 
  -8  10   2      186.48      192.97      6.37 o 
  -7  10   2        3.53        3.97      2.82 o 
  -6  10   2      246.99      244.02      6.60 o 
  -5  10   2      310.52      328.77      7.42 o 
  -4  10   2      318.43      321.14      6.33 o 
  -3  10   2      164.78      176.77      5.25 o 
  -2  10   2      454.95      479.94     13.40 o 
  -1  10   2        0.00        1.16      2.02 o 
   0  10   2      297.17      286.52      5.18 o 
   1  10   2      888.51      984.55     15.82 o 
   2  10   2     4206.00     4003.05     65.77 o 
   3  10   2      351.71      344.97      8.08 o 
   4  10   2      482.21      466.84     15.67 o 
   5  10   2       40.53       42.95      7.32 o 
   6  10   2       19.83       17.76      5.14 o 
   7  10   2       57.91       44.71      9.50 o 
   8  10   2      103.36      100.80      8.39 o 
  -8  11   2       63.51       59.75      9.63 o 
  -7  11   2     1666.59     1658.79     38.73 o 
  -6  11   2      165.96      153.96      5.14 o 
  -5  11   2      396.85      382.69      8.62 o 
  -4  11   2       22.63       19.28      4.45 o 
  -3  11   2      194.83      176.53      5.75 o 
  -2  11   2       32.14       21.71      5.25 o 
  -1  11   2      203.41      207.66      5.74 o 
   0  11   2      847.82      944.94     14.31 o 
   1  11   2     1858.16     1938.05     35.88 o 
   2  11   2       76.43       74.17      5.37 o 
   3  11   2     3943.29     3945.17    101.92 o 
   4  11   2      496.68      489.02     10.56 o 
   5  11   2     1021.76     1050.00     22.55 o 
   6  11   2       11.72        8.84      3.33 o 
   7  11   2      273.29      287.49     10.32 o 
   8  11   2       30.46       23.73      6.37 o 
  -8  12   2      117.35      113.47      6.15 o 
  -7  12   2        3.64        2.34      2.81 o 
  -6  12   2      561.26      540.71     14.47 o 
  -5  12   2      317.63      292.32      7.16 o 
  -4  12   2        3.51        4.43      2.15 o 
  -3  12   2        0.48        2.10      1.99 o 
  -2  12   2     1101.52     1092.11     28.27 o 
  -1  12   2     1054.86     1158.51     23.23 o 
   0  12   2     1571.36     1638.74     39.21 o 
   1  12   2      110.90      120.90      4.81 o 
   2  12   2     1896.50     1969.76     39.64 o 
   3  12   2      371.33      336.66      9.19 o 
   4  12   2      474.95      445.35     17.14 o 
   5  12   2       84.30       77.86      8.21 o 
   6  12   2      129.71      116.97      6.64 o 
   7  12   2       70.70       76.55      6.67 o 
  -7  13   2     1144.38     1143.86     22.52 o 
  -6  13   2      372.43      380.42     11.03 o 
  -5  13   2      630.49      661.97     12.88 o 
  -4  13   2       10.44        7.78      2.37 o 
  -3  13   2       11.05        9.11      5.22 o 
  -2  13   2      721.22      770.60     18.03 o 
  -1  13   2     2936.80     2982.11     62.12 o 
   0  13   2      667.43      684.28     16.54 o 
   1  13   2     2428.52     2373.92     97.63 o 
   2  13   2       62.75       53.67      9.21 o 
   3  13   2     2758.76     2848.69     60.29 o 
   4  13   2       22.90       23.51      6.81 o 
   5  13   2      589.56      584.20     18.02 o 
   6  13   2      192.48      191.60      7.07 o 
   7  13   2      408.94      374.55     10.87 o 
  -7  14   2        7.82        9.09      3.49 o 
  -6  14   2      924.20      913.21     20.41 o 
  -5  14   2      115.84      112.34      6.11 o 
  -4  14   2      221.62      215.80      5.77 o 
  -3  14   2       41.73       35.43      8.37 o 
  -2  14   2      441.03      425.55     10.92 o 
  -1  14   2      679.38      714.77     18.26 o 
   0  14   2      219.37      223.96      9.79 o 
   1  14   2      715.68      749.84     19.04 o 
   2  14   2      627.89      630.69     18.01 o 
   3  14   2      145.33      144.29     15.79 o 
   4  14   2      147.02      168.55     12.57 o 
   5  14   2      476.66      476.32     15.51 o 
   6  14   2      245.79      226.49      8.85 o 
  -7  15   2      291.93      262.31      8.78 o 
  -6  15   2       45.45       31.52      7.09 o 
  -5  15   2     1056.71     1073.65     25.38 o 
  -4  15   2       58.14       50.31      9.02 o 
  -3  15   2      278.98      302.03      9.13 o 
  -2  15   2      511.80      486.57     17.03 o 
  -1  15   2     1149.52     1284.21     31.56 o 
   0  15   2       18.49       25.85      6.95 o 
   1  15   2      180.96      186.63      9.66 o 
   2  15   2       15.23       15.58      6.39 o 
   3  15   2      813.55      731.35     36.03 o 
   4  15   2     1155.74     1099.64     32.92 o 
   5  15   2      506.85      538.10     13.72 o 
   6  15   2      787.85      771.63     14.12 o 
  -6  16   2     1614.83     1603.82     21.32 o 
  -5  16   2        3.73        0.25      2.56 o 
  -4  16   2     1012.24     1071.13     25.60 o 
  -3  16   2        0.37        1.52      3.86 o 
  -2  16   2      787.14      806.52     24.30 o 
  -1  16   2       49.75       54.37     13.65 o 
   0  16   2      268.25      287.65      9.88 o 
   1  16   2      353.50      341.32     12.77 o 
   2  16   2      203.00      199.89      7.38 o 
   3  16   2       27.87       26.26      8.48 o 
   4  16   2     2339.61     2363.45    100.85 o 
   5  16   2      158.61      159.31      8.34 o 
  -5  17   2      277.92      252.68     10.18 o 
  -4  17   2        2.02        2.70      2.87 o 
  -3  17   2     1267.11     1339.67     33.02 o 
  -2  17   2       51.38       59.14     10.36 o 
  -1  17   2       58.69       37.95     12.81 o 
   0  17   2       21.99       24.47     10.99 o 
   1  17   2        9.80        6.02      2.66 o 
   2  17   2        9.77        8.89      5.62 o 
   3  17   2        3.83        8.46      9.89 o 
   4  17   2       95.73      106.20     17.16 o 
  -4  18   2      465.89      459.73     17.17 o 
  -3  18   2       62.02       52.43     14.00 o 
  -2  18   2      222.67      242.52     13.23 o 
  -1  18   2      314.92      342.25     16.87 o 
   0  18   2      110.39      130.44     34.54 o 
   1  18   2        5.31        9.02      7.04 o 
   2  18   2       42.22       46.69     14.13 o 
   3  18   2        6.11        6.64      6.11 o 
   4  18   2      894.43      853.97     44.15 o 
  -3  19   2      736.69      705.30     16.90 o 
  -2  19   2        0.58       -1.26      4.54 o 
  -1  19   2      389.82      395.06     15.75 o 
   0  19   2       44.72       44.74     23.19 o 
   1  19   2       30.79       33.30      9.82 o 
   2  19   2       52.46       28.99     13.62 o 
  -1  20   2      272.05      255.70     14.34 o 
   0  20   2      387.97      420.67     26.24 o 
  -9   0   3     1104.26     1195.86     57.81 o 
  -7   0   3      744.68      773.10     21.54 o 
  -5   0   3     1306.21     1261.88     27.87 o 
  -3   0   3      724.15      903.77     14.79 o 
  -1   0   3     4431.43     4255.57     51.94 o 
   1   0   3     2043.74     1860.15     59.36 o 
   3   0   3    11550.87    11379.76    189.57 o 
   5   0   3     3384.79     3255.27    283.99 o 
   7   0   3        3.96        4.13      3.34 o 
   9   0   3      180.05      180.93     13.90 o 
 -10   1   3      686.81      670.74     30.81 o 
  -9   1   3       16.89       17.59      5.36 o 
  -8   1   3      442.07      429.13      7.84 o 
  -7   1   3      658.10      683.51     12.00 o 
  -6   1   3     3335.19     3171.28     55.61 o 
  -5   1   3      825.07      867.41      9.61 o 
  -4   1   3     1174.50     1177.08     33.41 o 
  -3   1   3     5767.15     5767.76     38.49 o 
  -2   1   3     1729.49     1566.14     14.96 o 
  -1   1   3     2304.17     2226.60     17.67 o 
   0   1   3      227.98      220.13      2.73 o 
   1   1   3     1750.25     1600.97     11.84 o 
   2   1   3      696.21      674.11     15.16 o 
   3   1   3      333.73      447.15     25.54 o 
   4   1   3     1914.94     1775.26     38.28 o 
   5   1   3      122.60      144.60      7.61 o 
   6   1   3       38.91       43.16      8.23 o 
   7   1   3       62.23       71.52      7.14 o 
   8   1   3      329.44      328.02     11.32 o 
   9   1   3      379.48      360.62     13.05 o 
 -10   2   3      105.38      100.16     12.25 o 
  -9   2   3     1133.56     1167.35     28.61 o 
  -8   2   3      256.93      242.45      6.65 o 
  -7   2   3     2148.21     2214.50     41.56 o 
  -6   2   3        1.31        5.21      2.48 o 
  -5   2   3     1522.51     1424.25     20.49 o 
  -4   2   3      580.98      589.71      9.22 o 
  -3   2   3       79.64       65.31      1.80 o 
  -2   2   3     4270.71     4018.87     34.79 o 
  -1   2   3       22.99       22.79      1.94 o 
   0   2   3       52.44       46.55      1.34 o 
   1   2   3     4392.94     4042.52     38.08 o 
   2   2   3     2139.53     2158.83     22.85 o 
   3   2   3     2796.92     2578.76     37.06 o 
   4   2   3      156.35      163.61      4.69 o 
   5   2   3     2084.86     2043.15     34.47 o 
   6   2   3      397.46      415.66      8.74 o 
   7   2   3      319.68      322.05      8.41 o 
   8   2   3        0.39        4.29      4.77 o 
   9   2   3      227.46      228.31     10.41 o 
 -10   3   3      312.74      314.94     12.32 o 
  -9   3   3      689.62      734.02     17.78 o 
  -8   3   3      250.68      258.14      7.38 o 
  -7   3   3      225.86      259.98      6.36 o 
  -6   3   3     2784.63     2706.54     60.60 o 
  -5   3   3     2619.55     2542.49     27.96 o 
  -4   3   3      201.80      248.78      3.15 o 
  -3   3   3     1432.55     1462.16     21.56 o 
  -2   3   3     1715.15     1543.17     22.06 o 
  -1   3   3      378.79      432.28      4.96 o 
   0   3   3     1263.79     1161.05     14.20 o 
   1   3   3     1872.43     1945.03     17.61 o 
   2   3   3     3127.21     2856.05     46.21 o 
   3   3   3        0.30        4.57      4.18 o 
   4   3   3     2134.91     2068.60     42.11 o 
   5   3   3        5.77        3.93      1.35 o 
   6   3   3      743.20      756.24     12.87 o 
   7   3   3      544.54      546.66     16.44 o 
   8   3   3      174.37      185.70      9.41 o 
   9   3   3      239.40      218.75     11.92 o 
 -10   4   3        0.05       -0.61      6.63 o 
  -9   4   3        3.12        2.25      2.71 o 
  -8   4   3      634.09      620.52     12.98 o 
  -7   4   3     1725.83     1754.35     35.57 o 
  -6   4   3      404.33      443.07      8.81 o 
  -5   4   3      491.96      460.04      6.70 o 
  -4   4   3     2626.46     2505.57     41.35 o 
  -3   4   3     4232.63     3860.64     32.92 o 
  -2   4   3      479.48      591.08      8.16 o 
  -1   4   3     6688.55     6019.27     57.53 o 
   0   4   3      269.95      279.40      4.86 o 
   1   4   3     2415.54     2150.87     31.95 o 
   2   4   3     1911.48     1816.16     61.22 o 
   3   4   3      774.18      757.59     13.37 o 
   4   4   3      320.56      313.26      7.54 o 
   5   4   3      499.01      497.09      7.80 o 
   6   4   3        1.16        1.95      1.86 o 
   7   4   3     1119.12     1151.39     29.92 o 
   8   4   3       39.82       45.96      8.50 o 
   9   4   3      633.37      620.78     15.38 o 
 -10   5   3      195.26      194.03      9.09 o 
  -9   5   3      176.26      168.36      9.58 o 
  -8   5   3      129.61      112.70      7.22 o 
  -7   5   3       39.67       42.40      8.23 o 
  -6   5   3      991.72     1004.66     15.92 o 
  -5   5   3      346.53      353.41      5.73 o 
  -4   5   3      153.32      134.36      3.33 o 
  -3   5   3     1811.05     1816.39     15.01 o 
  -2   5   3     3145.96     2793.27     23.32 o 
  -1   5   3      223.23      223.70      3.92 o 
   0   5   3     6192.67     5925.18     53.49 o 
   1   5   3     5749.85     5706.92     47.75 o 
   2   5   3     4627.56     4270.51     72.09 o 
   3   5   3      173.27      220.64      4.50 o 
   4   5   3     1124.45     1126.38     34.10 o 
   5   5   3      158.87      157.98      4.03 o 
   6   5   3      919.74      929.24     18.43 o 
   7   5   3        9.28        4.91      3.70 o 
   8   5   3     1701.86     1786.24     42.62 o 
  -9   6   3       11.47        9.21      4.35 o 
  -8   6   3      181.41      224.77     22.71 o 
  -7   6   3      362.83      369.42      8.40 o 
  -6   6   3       72.88       84.70      5.05 o 
  -5   6   3     2027.10     2050.63     39.87 o 
  -4   6   3      237.28      234.49      3.77 o 
  -3   6   3     2986.53     2793.31     32.54 o 
  -2   6   3       37.56       41.47      2.19 o 
  -1   6   3      926.05      886.83     18.00 o 
   0   6   3      466.63      522.45     13.34 o 
   1   6   3      642.73      596.62     23.52 o 
   2   6   3      761.91      832.61     16.76 o 
   3   6   3       27.66       39.08      5.55 o 
   4   6   3       44.13       51.04      9.18 o 
   5   6   3      786.68      855.91     16.51 o 
   6   6   3      180.42      180.49      7.44 o 
   7   6   3     1936.10     2007.18     46.82 o 
   8   6   3      101.91      102.11     13.39 o 
  -9   7   3        3.85        3.94      4.03 o 
  -8   7   3     1112.63     1173.32     26.22 o 
  -7   7   3      159.31      147.62      6.45 o 
  -6   7   3     1384.32     1424.05     28.38 o 
  -5   7   3       97.38      105.47      3.11 o 
  -4   7   3     1282.83     1292.57     16.64 o 
  -3   7   3      612.81      710.11      5.80 o 
  -2   7   3     1606.90     1513.22     26.74 o 
  -1   7   3      136.67      145.97      3.00 o 
   0   7   3     1648.69     1643.61     62.93 o 
   1   7   3     1121.59     1210.01     32.44 o 
   2   7   3     5427.75     5009.22     43.13 o 
   3   7   3      936.13     1046.55     27.79 o 
   4   7   3        9.81        6.78      4.53 o 
   5   7   3      359.36      369.08      8.23 o 
   6   7   3     1039.79     1042.79     21.55 o 
   7   7   3       85.41       97.11     13.85 o 
   8   7   3      769.84      794.88     20.16 o 
  -9   8   3        4.12        3.14      2.57 o 
  -8   8   3       17.93       19.70      4.37 o 
  -7   8   3     1745.57     1813.11     21.99 o 
  -6   8   3       21.68       28.55      5.84 o 
  -5   8   3       59.72       64.52     10.61 o 
  -4   8   3        0.04        1.85      2.28 o 
  -3   8   3      677.02      662.99     10.63 o 
  -2   8   3      363.42      376.42      5.48 o 
  -1   8   3     1756.15     1615.89     25.70 o 
   0   8   3      622.70      619.64     24.48 o 
   1   8   3     2209.64     2132.83     23.68 o 
   2   8   3      198.12      247.39      5.02 o 
   3   8   3     1288.21     1212.19     29.73 o 
   4   8   3        3.93        5.09      3.17 o 
   5   8   3       44.36       39.51      5.71 o 
   6   8   3       50.66       53.35      7.66 o 
   7   8   3      153.28      154.69      6.81 o 
   8   8   3       27.14       15.76      5.37 o 
  -9   9   3        0.99        3.02      3.71 o 
  -8   9   3     2504.26     2633.15     48.10 o 
  -7   9   3      138.68      116.72      5.51 o 
  -6   9   3      725.91      766.62     15.60 o 
  -5   9   3      134.69      124.03      5.16 o 
  -4   9   3     1271.10     1422.79     26.60 o 
  -3   9   3       32.06       34.48      5.63 o 
  -2   9   3     2531.44     2382.08     35.73 o 
  -1   9   3       15.37       22.50      2.29 o 
   0   9   3      127.16       98.84      2.96 o 
   1   9   3      488.43      572.51      9.68 o 
   2   9   3     2825.30     2713.73     41.44 o 
   3   9   3       91.38       96.85      4.93 o 
   4   9   3      552.45      576.83     12.78 o 
   5   9   3        0.09        2.36      3.50 o 
   6   9   3     1131.48     1129.87     25.12 o 
   7   9   3      369.86      340.33     12.64 o 
   8   9   3       52.69       41.91     11.59 o 
  -9  10   3     1115.87     1123.47     21.49 o 
  -8  10   3      184.52      182.02      6.73 o 
  -7  10   3     1125.46     1153.50     25.11 o 
  -6  10   3       33.95       29.49      6.19 o 
  -5  10   3      124.24      115.77      5.60 o 
  -4  10   3       66.20       63.44      4.71 o 
  -3  10   3      493.45      454.57     10.01 o 
  -2  10   3      133.82      144.77      4.06 o 
  -1  10   3     1097.58     1135.34     19.76 o 
   0  10   3       58.71       65.82      4.78 o 
   1  10   3     1533.04     1590.48     31.42 o 
   2  10   3        3.53        2.28      2.04 o 
   3  10   3     1041.23     1050.02     21.99 o 
   4  10   3       98.54      100.26     15.87 o 
   5  10   3      198.38      212.80     10.57 o 
   6  10   3      437.09      418.10      9.59 o 
   7  10   3      665.15      682.87     17.89 o 
  -8  11   3      855.11      877.98     19.18 o 
  -7  11   3       19.65       13.56      3.69 o 
  -6  11   3        7.01        7.66      2.40 o 
  -5  11   3       65.58       57.78      7.04 o 
  -4  11   3      629.20      638.40     11.21 o 
  -3  11   3       26.34       26.76      4.07 o 
  -2  11   3     1195.92     1248.27     20.37 o 
  -1  11   3        0.07        1.96      1.77 o 
   0  11   3      865.17      884.69     20.28 o 
   1  11   3     1100.12     1193.77     22.25 o 
   2  11   3      643.16      650.58     13.69 o 
   3  11   3        2.13        1.75      2.78 o 
   4  11   3        6.23        6.42      5.09 o 
   5  11   3      658.34      626.06     16.20 o 
   6  11   3      412.97      451.78     12.89 o 
   7  11   3      248.14      245.28      9.84 o 
  -8  12   3      443.93      416.81     11.93 o 
  -7  12   3      542.27      567.23     14.13 o 
  -6  12   3      332.00      304.14      7.83 o 
  -5  12   3      131.33      137.54      6.43 o 
  -4  12   3       87.21       83.41      4.32 o 
  -3  12   3      722.55      784.64     13.54 o 
  -2  12   3     1136.78     1172.52     25.20 o 
  -1  12   3     1293.99     1408.72     24.45 o 
   0  12   3        0.04        4.25      4.27 o 
   1  12   3     2332.36     2427.74     75.92 o 
   2  12   3      111.20      144.23      4.80 o 
   3  12   3     2730.34     2689.83     62.17 o 
   4  12   3       39.67       40.60     10.30 o 
   5  12   3     1158.66     1183.13     28.71 o 
   6  12   3        6.68        7.36      3.24 o 
   7  12   3      256.39      250.18      9.72 o 
  -7  13   3      165.55      135.67      8.23 o 
  -6  13   3       11.55       13.20      3.08 o 
  -5  13   3       90.18      103.69      8.09 o 
  -4  13   3      234.38      240.84      6.24 o 
  -3  13   3      282.33      291.39      5.91 o 
  -2  13   3       83.69       90.59      3.57 o 
  -1  13   3      754.70      783.66     18.36 o 
   0  13   3      777.03      833.84     17.52 o 
   1  13   3      536.99      512.65     11.02 o 
   2  13   3     1621.82     1654.70     36.21 o 
   3  13   3        0.81        0.98      3.02 o 
   4  13   3      779.37      742.28     21.18 o 
   5  13   3      253.18      246.55     12.22 o 
   6  13   3       92.31       86.77      9.46 o 
  -7  14   3      298.28      286.97      9.10 o 
  -6  14   3        3.60        6.59      3.26 o 
  -5  14   3      348.38      402.38     10.25 o 
  -4  14   3       48.01       55.21     10.34 o 
  -3  14   3     1655.36     1838.91     33.92 o 
  -2  14   3      426.78      420.48      8.92 o 
  -1  14   3        3.77        3.69      3.96 o 
   0  14   3       18.56       15.96      5.57 o 
   1  14   3     2467.44     2644.97     87.74 o 
   2  14   3      453.27      428.06     14.88 o 
   3  14   3      449.45      496.14     17.47 o 
   4  14   3       12.14       12.48      5.27 o 
   5  14   3      633.95      605.15     19.00 o 
   6  14   3       56.62       44.65     11.07 o 
  -6  15   3      229.81      218.50      6.41 o 
  -5  15   3      235.60      202.41      7.33 o 
  -4  15   3      347.41      350.85      7.52 o 
  -3  15   3      650.38      605.68     11.45 o 
  -2  15   3      691.79      744.80     23.10 o 
  -1  15   3     2313.95     2426.06     58.79 o 
   0  15   3     1847.85     1997.10     48.91 o 
   1  15   3       33.81       22.16     15.67 o 
   2  15   3      577.89      575.31     22.84 o 
   3  15   3      105.86      104.60      9.41 o 
   4  15   3      985.72      914.08     36.42 o 
   5  15   3      287.25      276.56     20.31 o 
  -6  16   3        0.01        1.46      3.37 o 
  -5  16   3      152.88      145.80      6.25 o 
  -4  16   3        1.71        1.31      2.25 o 
  -3  16   3      515.41      525.93     15.60 o 
  -2  16   3       17.44       12.77      4.87 o 
  -1  16   3     1182.42     1282.40     36.74 o 
   0  16   3      126.08      138.29      9.66 o 
   1  16   3      600.95      545.11     24.27 o 
   2  16   3      580.74      505.77     22.16 o 
   3  16   3       11.75       13.77      6.27 o 
   4  16   3        7.22        4.80      5.28 o 
   5  16   3      278.41      277.47     17.53 o 
  -5  17   3        0.01        2.86      4.18 o 
  -4  17   3      955.58      957.90     22.35 o 
  -3  17   3       86.36       70.69     17.59 o 
  -2  17   3      247.04      248.36     11.44 o 
  -1  17   3      199.82      190.70     11.62 o 
   0  17   3     1685.29     1712.38     63.16 o 
   1  17   3       56.40       54.09     22.00 o 
   2  17   3       68.02       74.61     22.30 o 
   3  17   3       42.80       40.93     15.64 o 
   4  17   3      418.67      460.28     25.98 o 
  -4  18   3        6.50        4.81      3.56 o 
  -3  18   3       64.56       63.77      8.35 o 
  -2  18   3       29.97       24.21      5.15 o 
  -1  18   3      100.58       96.47      7.37 o 
   0  18   3       30.85       28.79     15.17 o 
   1  18   3      381.97      368.05     22.86 o 
   2  18   3        7.66        5.57      7.73 o 
   3  18   3        6.27        8.56      4.86 o 
  -3  19   3      118.03      109.99      7.83 o 
  -2  19   3       16.12        9.67      4.34 o 
  -1  19   3       89.80       51.34     19.21 o 
   0  19   3      180.22      149.63     11.47 o 
   1  19   3      115.11      111.10     30.90 o 
   2  19   3      269.11      248.14     19.96 o 
 -10   0   4      730.90      742.81     32.61 o 
  -8   0   4     1161.79     1145.88     17.95 o 
  -6   0   4     3469.72     3204.25     47.20 o 
  -4   0   4       23.14       27.45     11.68 o 
  -2   0   4     3691.15     3419.92     32.69 o 
   0   0   4     4193.07     3833.31     33.88 o 
   2   0   4      676.69      625.57     17.11 o 
   4   0   4     2617.94     2375.86     67.60 o 
   6   0   4      275.82      303.85     25.88 o 
   8   0   4      282.05      291.52     19.23 o 
 -10   1   4       85.20       61.37     31.61 o 
  -9   1   4     1666.53     1725.27     47.76 o 
  -8   1   4       45.00       48.78      6.76 o 
  -7   1   4      869.48      902.08     14.00 o 
  -6   1   4       25.87       33.55      3.29 o 
  -5   1   4     1733.20     1670.33     31.57 o 
  -4   1   4       21.03       19.09      5.88 o 
  -3   1   4      382.69      286.67      4.45 o 
  -2   1   4      927.57      987.50     17.52 o 
  -1   1   4      905.98      861.86      7.57 o 
   0   1   4     1001.97     1026.67     16.72 o 
   1   1   4     6271.53     5820.94     53.77 o 
   2   1   4        1.80        4.06      2.04 o 
   3   1   4      717.50      652.26      9.79 o 
   4   1   4       17.53       18.26      5.60 o 
   5   1   4     2327.93     2371.52     53.13 o 
   6   1   4      171.56      146.80      7.07 o 
   7   1   4      655.56      621.04     16.49 o 
   8   1   4        4.01        4.68      3.69 o 
 -10   2   4      623.05      606.16     16.84 o 
  -9   2   4       30.84       32.60      9.57 o 
  -8   2   4      880.54      904.56     15.56 o 
  -7   2   4      669.31      720.49     23.65 o 
  -6   2   4     2022.25     2003.74     33.58 o 
  -5   2   4     1309.57     1276.74     31.58 o 
  -4   2   4     4680.46     4453.37     74.54 o 
  -3   2   4       21.89       28.97      1.72 o 
  -2   2   4       13.55       11.33      1.65 o 
  -1   2   4        5.89       14.07      1.48 o 
   0   2   4     3256.33     2920.71     30.95 o 
   1   2   4     2778.39     2731.11     19.79 o 
   2   2   4       74.74       58.33      2.99 o 
   3   2   4      836.59      809.70     32.39 o 
   4   2   4     1427.56     1398.92     28.83 o 
   5   2   4     1028.68     1021.80     20.50 o 
   6   2   4      630.67      670.49     18.19 o 
   7   2   4     1442.04     1433.33     36.32 o 
   8   2   4     1225.71     1205.77     33.89 o 
 -10   3   4      354.44      341.14     13.38 o 
  -9   3   4      740.41      778.64     27.48 o 
  -8   3   4      775.73      817.01     13.18 o 
  -7   3   4      123.59      121.05      3.88 o 
  -6   3   4      171.45      160.38      3.41 o 
  -5   3   4     1911.27     1816.77     31.35 o 
  -4   3   4     1725.86     1783.01     22.89 o 
  -3   3   4      328.90      316.40      5.01 o 
  -2   3   4      402.95      447.89      6.81 o 
  -1   3   4      658.65      671.99      8.12 o 
   0   3   4     1395.04     1453.00     22.01 o 
   1   3   4      974.17      916.92     23.39 o 
   2   3   4     1918.00     1961.38     28.64 o 
   3   3   4      783.98      757.18     24.50 o 
   4   3   4        2.81        3.53      1.91 o 
   5   3   4     1140.16     1186.42     21.74 o 
   6   3   4        2.86        3.52      3.66 o 
   7   3   4      264.24      281.85     14.28 o 
   8   3   4      171.45      161.79     11.97 o 
 -10   4   4       56.67       45.63     14.49 o 
  -9   4   4       62.09       53.28     15.22 o 
  -8   4   4      358.66      367.01     10.44 o 
  -7   4   4     2158.16     2173.68     41.78 o 
  -6   4   4       98.20      115.56      3.12 o 
  -5   4   4      386.46      405.46      7.70 o 
  -4   4   4      772.15      738.44     12.84 o 
  -3   4   4      446.03      485.48      4.29 o 
  -2   4   4     1583.21     1466.92     20.49 o 
  -1   4   4       12.14       15.08      1.43 o 
   0   4   4     2640.86     2436.02     25.42 o 
   1   4   4     1667.77     1882.61     32.89 o 
   2   4   4     1290.47     1196.54     49.47 o 
   3   4   4       16.81       15.16      3.62 o 
   4   4   4     1449.41     1347.54     23.25 o 
   5   4   4      247.12      256.62      5.27 o 
   6   4   4      548.65      552.67     13.65 o 
   7   4   4     2068.21     2103.10     52.08 o 
   8   4   4      718.49      699.83     22.19 o 
  -9   5   4      798.78      807.25     22.96 o 
  -8   5   4       10.35        7.22      2.96 o 
  -7   5   4      248.75      242.26     10.06 o 
  -6   5   4     1138.71     1150.21     14.84 o 
  -5   5   4      104.55      108.12      2.67 o 
  -4   5   4      140.41      161.66      2.75 o 
  -3   5   4     1820.09     1737.85     37.21 o 
  -2   5   4      417.85      469.74      4.19 o 
  -1   5   4     7369.54     7110.35     61.55 o 
   0   5   4      487.74      551.38     10.32 o 
   1   5   4      894.02      784.07     35.81 o 
   2   5   4      216.67      249.70      5.06 o 
   3   5   4      731.80      694.57     12.83 o 
   4   5   4        2.95        3.63      1.52 o 
   5   5   4      404.20      416.82      4.48 o 
   6   5   4       21.39       20.78      5.36 o 
   7   5   4      497.59      525.02     18.22 o 
   8   5   4      444.46      433.98     12.52 o 
  -9   6   4      207.56      204.50     11.20 o 
  -8   6   4      585.94      581.87     20.10 o 
  -7   6   4      597.61      599.27     14.06 o 
  -6   6   4      112.30      109.77      3.51 o 
  -5   6   4       82.95       96.75      2.96 o 
  -4   6   4      278.13      242.25      3.96 o 
  -3   6   4      658.39      706.82      6.38 o 
  -2   6   4     2579.87     2401.69     40.50 o 
  -1   6   4       17.78       13.09      3.42 o 
   0   6   4     1693.66     1705.13     19.51 o 
   1   6   4     2865.09     2893.90     30.62 o 
   2   6   4      873.43      931.33     15.96 o 
   3   6   4      324.71      304.29      7.25 o 
   4   6   4        9.32        8.42      3.63 o 
   5   6   4     1358.59     1369.68     26.33 o 
   6   6   4     1124.35     1125.18     21.08 o 
   7   6   4      109.04       98.47     17.75 o 
   8   6   4       54.18       48.71      9.40 o 
  -9   7   4      286.49      297.77     13.35 o 
  -8   7   4      109.20      106.50      5.95 o 
  -7   7   4      211.45      212.96      5.63 o 
  -6   7   4     2468.70     2550.89     42.75 o 
  -5   7   4       77.79       59.61      3.41 o 
  -4   7   4      324.44      320.02      4.69 o 
  -3   7   4     4258.63     3904.99     49.01 o 
  -2   7   4      162.64      174.39      3.15 o 
  -1   7   4     5124.19     4832.00     40.32 o 
   0   7   4      378.67      442.27     16.28 o 
   1   7   4       56.64       37.20      4.59 o 
   2   7   4       26.85       35.08      6.36 o 
   3   7   4      292.75      273.37     10.07 o 
   4   7   4     1544.13     1618.72     31.90 o 
   5   7   4      355.52      348.84      8.02 o 
   6   7   4      127.83      125.50     11.49 o 
   7   7   4      969.51      978.52     24.21 o 
   8   7   4      127.34      128.17      8.10 o 
  -9   8   4       66.85       60.81     17.12 o 
  -8   8   4      871.11      887.75     31.93 o 
  -7   8   4      106.72      102.87      6.47 o 
  -6   8   4       16.30       18.47      3.70 o 
  -5   8   4      373.98      402.06      6.62 o 
  -4   8   4     1497.05     1498.69     41.35 o 
  -3   8   4       60.65       72.59      2.88 o 
  -2   8   4     4468.12     4504.10     87.38 o 
  -1   8   4       51.44       60.00      7.35 o 
   0   8   4     3140.78     3018.63     71.90 o 
   1   8   4      549.60      601.41     11.48 o 
   2   8   4      818.72      810.27     26.76 o 
   3   8   4     1030.61     1129.70     22.08 o 
   4   8   4     2704.52     2726.51     99.54 o 
   5   8   4     1718.94     1695.25     35.33 o 
   6   8   4      721.59      719.42     18.93 o 
   7   8   4      128.67      116.75     12.64 o 
  -9   9   4      153.09      144.84      9.36 o 
  -8   9   4        0.62        2.33      3.49 o 
  -7   9   4      260.94      244.79      7.77 o 
  -6   9   4        9.73        4.50      2.76 o 
  -5   9   4      714.98      723.52     14.45 o 
  -4   9   4        7.34        5.55      2.63 o 
  -3   9   4     2604.33     2535.36     46.81 o 
  -2   9   4      171.34      198.72      3.56 o 
  -1   9   4     1218.90     1264.23     22.29 o 
   0   9   4      397.29      464.75     14.21 o 
   1   9   4      357.51      350.94      5.31 o 
   2   9   4      562.30      584.39     16.40 o 
   3   9   4      612.76      617.74     12.22 o 
   4   9   4        9.85        7.58      4.71 o 
   5   9   4      141.73      132.34      5.61 o 
   6   9   4      219.24      201.41      8.71 o 
   7   9   4      944.52      925.98     21.75 o 
  -8  10   4      363.52      364.92     11.92 o 
  -7  10   4      130.31      105.58      5.22 o 
  -6  10   4     1049.64     1084.72     15.28 o 
  -5  10   4       59.53       55.38      6.10 o 
  -4  10   4     1320.00     1413.28     21.19 o 
  -3  10   4        2.94        1.67      1.51 o 
  -2  10   4      602.33      610.42     10.65 o 
  -1  10   4      371.72      381.57      7.93 o 
   0  10   4     1002.53     1048.62     22.04 o 
   1  10   4      824.67      826.82     17.83 o 
   2  10   4      598.58      602.76     11.28 o 
   3  10   4      115.67      121.08      4.13 o 
   4  10   4      189.42      202.61      9.56 o 
   5  10   4       20.74       18.77      4.84 o 
   6  10   4      398.32      372.51     14.30 o 
   7  10   4       19.25       15.37      4.56 o 
  -8  11   4       99.98       87.90      6.52 o 
  -7  11   4      812.14      844.91     20.48 o 
  -6  11   4       49.74       42.63      7.91 o 
  -5  11   4      501.01      553.02     12.19 o 
  -4  11   4      823.09      825.77     16.74 o 
  -3  11   4      567.26      588.83      8.76 o 
  -2  11   4       22.74       31.77      2.59 o 
  -1  11   4     1479.21     1636.53     27.53 o 
   0  11   4       72.73       75.77      6.66 o 
   1  11   4     1211.29     1152.28     17.60 o 
   2  11   4      644.15      601.11     15.20 o 
   3  11   4     1541.82     1598.29     35.71 o 
   4  11   4      180.25      176.84      6.88 o 
   5  11   4      330.49      331.52      9.81 o 
   6  11   4       12.12        6.54      4.88 o 
   7  11   4      941.82      938.76     19.88 o 
  -8  12   4      126.53      117.32      8.11 o 
  -7  12   4       90.60       82.30      8.96 o 
  -6  12   4      704.91      698.74     18.41 o 
  -5  12   4      121.59      137.87      5.80 o 
  -4  12   4      358.29      371.76      6.72 o 
  -3  12   4      582.78      582.09     12.23 o 
  -2  12   4     1223.98     1254.21     17.30 o 
  -1  12   4      143.32      144.00      2.13 o 
   0  12   4      386.97      352.15      9.04 o 
   1  12   4      201.26      197.69      8.47 o 
   2  12   4      133.52      115.01      5.82 o 
   3  12   4       48.46       42.34     11.35 o 
   4  12   4      192.14      204.87     10.16 o 
   5  12   4       25.35       20.06      7.37 o 
   6  12   4      594.70      590.63     15.67 o 
  -7  13   4      221.05      224.96      6.52 o 
  -6  13   4       55.75       46.03     10.09 o 
  -5  13   4      477.00      498.21      8.07 o 
  -4  13   4        1.65        2.09      1.65 o 
  -3  13   4        8.18       17.86      3.40 o 
  -2  13   4      765.94      789.44     15.00 o 
  -1  13   4      886.53      898.07     17.88 o 
   0  13   4      148.51      149.21      8.38 o 
   1  13   4      111.05      122.27      8.26 o 
   2  13   4      522.11      491.31     21.68 o 
   3  13   4      341.50      329.85     13.93 o 
   4  13   4      527.85      514.57     24.76 o 
   5  13   4      710.92      736.81     30.64 o 
   6  13   4      120.84      142.42     14.44 o 
  -7  14   4       27.06       21.05      6.46 o 
  -6  14   4      543.68      524.49     20.52 o 
  -5  14   4        4.45        5.41      2.58 o 
  -4  14   4     1616.66     1655.15     36.89 o 
  -3  14   4       34.27       28.79      5.41 o 
  -2  14   4      365.67      351.27      8.89 o 
  -1  14   4      158.91      150.71      7.13 o 
   0  14   4      776.30      782.84     22.79 o 
   1  14   4       14.05       10.05      4.63 o 
   2  14   4       11.68        0.29      6.69 o 
   3  14   4      187.33      185.96     30.57 o 
   4  14   4      132.01      133.88     38.93 o 
   5  14   4       22.86       32.80     12.83 o 
  -6  15   4      106.10       96.76      7.60 o 
  -5  15   4      501.42      465.75     18.83 o 
  -4  15   4       71.78       94.14      8.40 o 
  -3  15   4      110.62       98.63      6.49 o 
  -2  15   4        0.00        1.35      3.88 o 
  -1  15   4     1089.65     1048.06     26.09 o 
   0  15   4       78.42       67.52     17.47 o 
   1  15   4      252.42      268.14     15.32 o 
   2  15   4      257.95      212.95     17.48 o 
   3  15   4      156.60      147.54     14.61 o 
   4  15   4      414.37      436.19     22.45 o 
   5  15   4      306.69      335.53     20.69 o 
  -5  16   4       10.68       12.41      5.14 o 
  -4  16   4       17.13       15.72      5.00 o 
  -3  16   4       22.29        9.20      5.20 o 
  -2  16   4      969.77      950.45     24.54 o 
  -1  16   4       51.85       41.09     11.05 o 
   0  16   4      939.28     1033.80     75.74 o 
   1  16   4       42.19       37.32     10.70 o 
   2  16   4      596.73      569.20     39.14 o 
   3  16   4       63.04       47.94     22.89 o 
   4  16   4      532.09      508.10     18.75 o 
  -5  17   4      872.97      850.70     18.02 o 
  -4  17   4       15.53       18.48      6.85 o 
  -3  17   4      904.04      858.81     26.74 o 
  -2  17   4      151.91      150.32      7.38 o 
  -1  17   4      796.87      772.78     22.64 o 
   0  17   4       30.10       30.17     11.14 o 
   1  17   4      772.24      775.77     32.44 o 
   2  17   4        0.34        6.08      6.70 o 
   3  17   4       34.80       47.26     18.70 o 
  -3  18   4      516.53      510.61     14.21 o 
  -2  18   4      472.93      472.42     14.71 o 
  -1  18   4       41.80       40.61      7.28 o 
   0  18   4      462.69      460.02     18.64 o 
   1  18   4       13.54        8.75      8.54 o 
   2  18   4      261.27      275.32     14.90 o 
  -1  19   4      352.63      347.04     11.90 o 
   0  19   4       46.14       39.60     16.00 o 
  -9   0   5      230.54      240.38     13.22 o 
  -7   0   5       34.33       27.93     10.52 o 
  -5   0   5       28.07       22.09      7.77 o 
  -3   0   5      752.57      956.53     19.29 o 
  -1   0   5        6.37        5.39      1.63 o 
   1   0   5     1083.58     1102.26     14.18 o 
   3   0   5     4800.43     4821.01     58.19 o 
   5   0   5     4555.15     4220.06     71.07 o 
   7   0   5      126.81       51.36     24.91 o 
 -10   1   5      621.49      608.61     21.23 o 
  -9   1   5       30.08       34.10     10.76 o 
  -8   1   5      667.63      686.64     21.90 o 
  -7   1   5       72.24       58.40      3.27 o 
  -6   1   5     2419.05     2309.25     47.91 o 
  -5   1   5        1.77       10.97      4.46 o 
  -4   1   5     3965.82     3786.12     80.32 o 
  -3   1   5     1237.17     1246.93     20.28 o 
  -2   1   5     1892.96     1739.91     17.34 o 
  -1   1   5      109.56      137.62      2.67 o 
   0   1   5     1313.48     1265.88     12.60 o 
   1   1   5      645.59      735.96      7.60 o 
   2   1   5      762.01      665.13     14.73 o 
   3   1   5       60.37       83.17     16.14 o 
   4   1   5     3160.68     3082.18     48.31 o 
   5   1   5        9.93       17.74      5.69 o 
   6   1   5     1310.76     1352.13     26.30 o 
   7   1   5      129.06      132.82     12.88 o 
   8   1   5      380.44      401.46     17.42 o 
 -10   2   5       17.18       15.55      7.75 o 
  -9   2   5     1000.64      992.28     30.86 o 
  -8   2   5      601.42      622.93     21.66 o 
  -7   2   5      121.00      126.08      4.82 o 
  -6   2   5        0.07        2.09      3.29 o 
  -5   2   5     2248.90     2275.19     68.59 o 
  -4   2   5       30.05       32.90      7.19 o 
  -3   2   5      166.43      134.00      2.42 o 
  -2   2   5      185.44      210.17      3.56 o 
  -1   2   5     2453.15     2220.52     29.88 o 
   0   2   5      291.32      315.25      3.54 o 
   1   2   5     1159.14     1093.85      9.78 o 
   2   2   5      972.95     1057.86     30.46 o 
   3   2   5      591.52      596.88     12.40 o 
   4   2   5       68.34       69.03      6.56 o 
   5   2   5     2427.19     2534.22     49.30 o 
   6   2   5       11.36       16.37      4.14 o 
   7   2   5      164.14      167.58     15.32 o 
   8   2   5        0.01        3.68      3.40 o 
  -9   3   5        4.70        9.31      5.60 o 
  -8   3   5       31.16       34.46      7.62 o 
  -7   3   5       57.18       52.49      5.54 o 
  -6   3   5      595.20      595.14     12.27 o 
  -5   3   5      826.38      826.04     16.11 o 
  -4   3   5       13.51       10.37      1.97 o 
  -3   3   5      191.45      212.41      3.54 o 
  -2   3   5     2430.66     2200.42     32.84 o 
  -1   3   5      369.13      445.49      4.10 o 
   0   3   5      680.32      674.54      7.32 o 
   1   3   5        0.78        0.79      1.11 o 
   2   3   5      373.81      360.93      5.88 o 
   3   3   5      637.17      657.57     15.86 o 
   4   3   5      725.13      743.09     18.44 o 
   5   3   5      156.23      157.84      7.69 o 
   6   3   5      466.14      480.90     13.51 o 
   7   3   5       64.40       55.40     11.60 o 
   8   3   5       36.54       36.04      9.78 o 
  -9   4   5      504.23      544.89     30.39 o 
  -8   4   5       57.34       57.65     12.78 o 
  -7   4   5      444.73      456.41     12.20 o 
  -6   4   5       42.49       43.85      2.47 o 
  -5   4   5      895.32      891.63     16.66 o 
  -4   4   5       35.70       35.93      1.95 o 
  -3   4   5     4419.62     4412.34     41.96 o 
  -2   4   5       62.42       64.77      3.51 o 
  -1   4   5     2236.03     2095.37     26.37 o 
   0   4   5       20.84       32.20      2.60 o 
   1   4   5     1330.70     1291.08     21.27 o 
   2   4   5       28.58       28.15      5.28 o 
   3   4   5      477.81      461.53     11.72 o 
   4   4   5      397.77      400.17      5.15 o 
   5   4   5      545.46      528.84     14.38 o 
   6   4   5      561.58      541.77     14.17 o 
   7   4   5      148.76      144.00      7.67 o 
   8   4   5        0.11        0.47      3.39 o 
  -9   5   5      113.05       85.70     19.25 o 
  -8   5   5      152.61      150.32      7.80 o 
  -7   5   5       65.14       60.99      5.05 o 
  -6   5   5      355.64      347.88      5.01 o 
  -5   5   5        9.92       11.72      2.10 o 
  -4   5   5      243.60      243.63      3.26 o 
  -3   5   5       45.41       47.47      3.27 o 
  -2   5   5      421.70      383.23      3.42 o 
  -1   5   5     1150.44     1247.07     15.97 o 
   0   5   5     1587.74     1540.37     38.59 o 
   1   5   5       54.95       59.02      2.53 o 
   2   5   5     2785.55     2656.48     38.87 o 
   3   5   5      262.05      269.55      5.58 o 
   4   5   5     1290.69     1337.65     27.90 o 
   5   5   5        1.28        2.22      2.57 o 
   6   5   5       95.50      107.44      6.20 o 
   7   5   5      101.75      100.34     10.58 o 
  -9   6   5        3.19        1.95      5.26 o 
  -8   6   5       65.59       60.76     17.54 o 
  -7   6   5     1024.19     1062.62     17.80 o 
  -6   6   5       11.28       15.28      4.04 o 
  -5   6   5     2434.67     2434.25     35.95 o 
  -4   6   5       38.87       37.98      2.49 o 
  -3   6   5     3833.62     3667.26     38.36 o 
  -2   6   5       38.87       40.95      2.67 o 
  -1   6   5       31.57       14.81      3.26 o 
   0   6   5       44.82       64.46      3.98 o 
   1   6   5     1792.68     1680.03     29.61 o 
   2   6   5      359.07      430.09     13.26 o 
   3   6   5       36.51       48.87      4.99 o 
   4   6   5      425.95      408.28      6.77 o 
   5   6   5       12.55       16.85      7.18 o 
   6   6   5        2.07        4.37      2.82 o 
   7   6   5      264.06      278.27      8.67 o 
  -9   7   5        0.84        0.31      5.19 o 
  -8   7   5        4.19        6.95      5.44 o 
  -7   7   5      309.09      272.91      9.65 o 
  -6   7   5      117.17      111.66      4.12 o 
  -5   7   5        6.37        6.92      1.86 o 
  -4   7   5     1360.16     1441.93     18.83 o 
  -3   7   5       78.57       88.13      3.80 o 
  -2   7   5     1068.77     1070.28     14.33 o 
  -1   7   5      479.95      502.67     11.17 o 
   0   7   5      849.74      865.02     18.50 o 
   1   7   5       78.00       81.52      2.40 o 
   2   7   5     2632.63     2508.67     48.75 o 
   3   7   5      426.29      402.45      9.31 o 
   4   7   5       76.17       74.09      5.98 o 
   5   7   5      911.56      934.16     16.39 o 
   6   7   5      229.80      226.52      8.79 o 
   7   7   5       80.35       85.83     12.86 o 
  -9   8   5       73.53       41.46     14.46 o 
  -8   8   5      574.41      512.08     18.07 o 
  -7   8   5      670.81      683.63     17.83 o 
  -6   8   5        0.56        2.37      1.80 o 
  -5   8   5      351.52      344.58      6.15 o 
  -4   8   5      187.10      170.69      3.65 o 
  -3   8   5     4369.89     4166.61     23.02 o 
  -2   8   5      196.56      185.77      5.84 o 
  -1   8   5     2424.70     2454.17     48.91 o 
   0   8   5      147.52      133.02      6.21 o 
   1   8   5      903.34      916.92     28.84 o 
   2   8   5      212.24      233.59      6.73 o 
   3   8   5     3406.98     3301.74     63.08 o 
   4   8   5       10.74       11.48      4.17 o 
   5   8   5      353.02      374.70      8.53 o 
   6   8   5      276.84      285.42      9.34 o 
   7   8   5     1976.98     2004.11     41.24 o 
  -8   9   5      136.79      153.54      7.38 o 
  -7   9   5        0.01        0.96      2.81 o 
  -6   9   5      267.28      272.47      7.47 o 
  -5   9   5       19.14       13.64      3.24 o 
  -4   9   5     2487.18     2533.43     74.96 o 
  -3   9   5        3.90        0.59      1.46 o 
  -2   9   5     2221.49     2285.53     40.60 o 
  -1   9   5       37.46       33.09      8.05 o 
   0   9   5       19.81       18.68      4.18 o 
   1   9   5      962.71      999.35     32.12 o 
   2   9   5      565.09      581.78     10.61 o 
   3   9   5      385.77      361.76     12.75 o 
   4   9   5        6.39        7.42      3.23 o 
   5   9   5        7.43        5.81      2.80 o 
   6   9   5     1648.92     1654.21     35.74 o 
   7   9   5       14.14        8.00      4.36 o 
  -8  10   5      386.60      364.02     14.75 o 
  -7  10   5     1031.62     1022.84     27.37 o 
  -6  10   5      280.85      266.53      5.72 o 
  -5  10   5      216.10      213.38      5.00 o 
  -4  10   5        1.60        1.84      2.45 o 
  -3  10   5     1530.26     1612.22     26.27 o 
  -2  10   5     1132.74     1218.49     22.09 o 
  -1  10   5       86.90       90.03      4.71 o 
   0  10   5       67.96       56.80     10.29 o 
   1  10   5       45.18       48.14     11.62 o 
   2  10   5      328.95      300.48     12.11 o 
   3  10   5      987.50      990.17     21.67 o 
   4  10   5        8.31        5.36      2.10 o 
   5  10   5      925.06      939.50     27.81 o 
   6  10   5      191.60      182.09      9.73 o 
  -8  11   5     1394.47     1365.27     31.60 o 
  -7  11   5       84.79       75.00     13.78 o 
  -6  11   5      938.74      942.59     22.04 o 
  -5  11   5       89.38       81.24      4.39 o 
  -4  11   5     3945.77     3797.46     96.07 o 
  -3  11   5       97.42       78.51      4.96 o 
  -2  11   5     1536.36     1577.70     34.45 o 
  -1  11   5        4.80        9.80      3.59 o 
   0  11   5        5.58        6.58      2.90 o 
   1  11   5        5.70        9.33      5.94 o 
   2  11   5      502.89      510.81     14.33 o 
   3  11   5      402.59      377.58      8.53 o 
   4  11   5     1350.59     1366.50     40.06 o 
   5  11   5      199.11      208.82     17.60 o 
   6  11   5     2132.45     2182.24     89.85 o 
  -7  12   5      433.92      422.70     12.39 o 
  -6  12   5      409.66      398.92      8.29 o 
  -5  12   5       17.46       14.71      3.25 o 
  -4  12   5      848.60      836.32     11.19 o 
  -3  12   5     1486.05     1497.56     32.56 o 
  -2  12   5       40.54       45.65      9.95 o 
  -1  12   5        4.07        4.31      2.93 o 
   0  12   5       90.26       96.83      6.37 o 
   1  12   5       38.52       37.62      9.31 o 
   2  12   5      668.42      620.09     19.79 o 
   3  12   5      696.25      674.72     19.80 o 
   4  12   5      352.80      296.43     10.40 o 
   5  12   5      472.35      479.70     23.03 o 
   6  12   5      458.53      441.82     18.27 o 
  -7  13   5      160.10      156.66     14.15 o 
  -6  13   5      950.28      901.22     19.26 o 
  -5  13   5        0.87        2.80      3.17 o 
  -4  13   5      610.74      542.97     11.80 o 
  -3  13   5     1091.13     1094.75     17.44 o 
  -2  13   5      672.44      674.96     21.26 o 
  -1  13   5       22.18       18.62      4.24 o 
   0  13   5        3.58        6.17      3.28 o 
   1  13   5        8.14        4.28      4.57 o 
   2  13   5      260.85      250.38      9.14 o 
   3  13   5      739.17      740.21     22.77 o 
   4  13   5      483.13      478.94     23.01 o 
   5  13   5        2.98        3.00      8.16 o 
  -6  14   5      291.21      276.09     10.31 o 
  -5  14   5     1018.94     1010.92     26.40 o 
  -4  14   5      509.74      435.09     14.25 o 
  -3  14   5      816.35      794.67     21.41 o 
  -2  14   5      384.10      360.59      9.92 o 
  -1  14   5      212.73      214.78      8.39 o 
   0  14   5      321.70      317.81      9.18 o 
   1  14   5      272.28      273.96     15.93 o 
   2  14   5       65.06       75.29     17.90 o 
   3  14   5       26.06       31.69      8.76 o 
   4  14   5      545.10      537.65     20.36 o 
   5  14   5      176.26      188.65     19.24 o 
  -6  15   5      335.13      308.37     11.49 o 
  -5  15   5       13.65        6.64      4.14 o 
  -4  15   5        4.15        1.23      4.90 o 
  -3  15   5       62.63       58.18     14.34 o 
  -2  15   5      490.59      480.26     14.98 o 
  -1  15   5       36.50       41.65     11.37 o 
   0  15   5      138.22      146.88      7.35 o 
   1  15   5       71.86       49.08     13.06 o 
   2  15   5      538.94      492.35     16.47 o 
   3  15   5      392.88      404.93     19.71 o 
   4  15   5      619.04      596.62     22.29 o 
  -5  16   5      105.52       92.89      8.95 o 
  -4  16   5      310.70      271.04     12.18 o 
  -3  16   5      238.50      247.68     10.38 o 
  -2  16   5      423.43      417.18     14.39 o 
  -1  16   5      355.45      365.33     14.21 o 
   0  16   5      187.13      181.08     15.24 o 
   1  16   5      617.03      595.59     20.84 o 
   2  16   5       14.38        3.37      4.21 o 
   3  16   5      594.31      591.86     24.83 o 
  -4  17   5      116.38      115.61      7.49 o 
  -3  17   5      262.50      257.67      9.39 o 
  -2  17   5      178.43      185.80      8.31 o 
  -1  17   5        4.31        3.90      3.89 o 
   0  17   5     1183.15     1277.25     30.08 o 
   1  17   5        0.59        0.88      4.88 o 
   2  17   5      618.48      680.09     18.38 o 
  -2  18   5       14.05       14.30      5.00 o 
  -1  18   5      671.84      664.64     18.04 o 
   0  18   5      141.69      111.79     18.49 o 
   1  18   5      916.38      971.24     33.28 o 
  -8   0   6        7.37        4.61      7.10 o 
  -6   0   6      908.40      913.88     27.85 o 
  -4   0   6      169.05      149.21      7.02 o 
  -2   0   6      998.45      950.81     30.69 o 
   2   0   6      257.74      278.71      7.04 o 
   4   0   6     1363.40     1314.70     35.97 o 
   6   0   6       84.30      100.60     11.82 o 
  -9   1   6      164.24      169.75     10.51 o 
  -8   1   6      143.20      132.28      8.76 o 
  -7   1   6       83.27       69.87      9.86 o 
  -6   1   6      203.41      208.32      9.69 o 
  -5   1   6     2276.76     2351.74     57.42 o 
  -4   1   6      178.34      196.09      5.39 o 
  -3   1   6      315.47      284.08      4.39 o 
  -2   1   6      357.16      426.67      5.13 o 
  -1   1   6     4186.52     3983.53     39.07 o 
   0   1   6      224.28      266.44      6.83 o 
   1   1   6     1739.89     1858.78     42.29 o 
   2   1   6        8.31       12.25      3.26 o 
   3   1   6      767.59      745.34     21.75 o 
   4   1   6      314.23      294.50     12.85 o 
   5   1   6      223.58      235.38      8.94 o 
   6   1   6      696.00      642.52     25.82 o 
   7   1   6      181.14      177.90      9.37 o 
  -9   2   6        6.02        6.00      5.29 o 
  -8   2   6      325.10      314.53      9.67 o 
  -7   2   6       13.55       18.89      6.40 o 
  -6   2   6     2360.20     2474.63     54.59 o 
  -5   2   6       46.49       43.46     11.85 o 
  -4   2   6      940.63     1026.89     29.58 o 
  -3   2   6       83.97      102.61      2.21 o 
  -2   2   6      928.91      919.51     10.98 o 
  -1   2   6      494.95      571.09      7.57 o 
   0   2   6     2664.34     2635.84     33.63 o 
   1   2   6      205.91      218.61      5.98 o 
   2   2   6     1070.27     1075.22     21.79 o 
   3   2   6       29.38       24.26      3.72 o 
   4   2   6      576.48      585.46     13.70 o 
   5   2   6       92.58       93.60      8.26 o 
   6   2   6       56.78       74.24     16.52 o 
   7   2   6       11.52        5.84      4.80 o 
  -9   3   6      167.32      182.34     11.02 o 
  -8   3   6      219.15      204.43     10.19 o 
  -7   3   6      559.21      544.68     12.88 o 
  -6   3   6      185.59      222.23     12.44 o 
  -5   3   6      494.07      564.11     16.46 o 
  -4   3   6     1296.66     1314.68     23.25 o 
  -3   3   6       61.65       58.47      2.11 o 
  -2   3   6     1997.48     2154.79     21.87 o 
  -1   3   6     1090.46     1070.74     16.35 o 
   0   3   6        9.06       29.74      5.65 o 
   1   3   6     1881.02     1929.49     33.61 o 
   2   3   6       45.92       54.54      3.71 o 
   3   3   6     1083.69     1043.83     19.18 o 
   4   3   6      120.64      116.12      6.91 o 
   5   3   6       16.70       19.26      4.24 o 
   6   3   6      713.47      691.54     19.88 o 
   7   3   6        6.56        6.85      3.77 o 
  -9   4   6      114.22      106.43      9.79 o 
  -8   4   6      470.68      497.50     28.17 o 
  -7   4   6       97.08       83.65     11.15 o 
  -6   4   6      186.98      171.76      8.73 o 
  -5   4   6      132.73      120.78      3.29 o 
  -4   4   6     1198.07     1235.89     22.06 o 
  -3   4   6     1095.72     1191.02     15.80 o 
  -2   4   6     1588.78     1555.69     17.34 o 
  -1   4   6      199.52      220.28      4.15 o 
   0   4   6     3622.50     3520.14     44.75 o 
   1   4   6       97.25       76.95      2.95 o 
   2   4   6     3460.21     3215.99     37.64 o 
   3   4   6        3.47        3.24      1.10 o 
   4   4   6      739.34      775.50     21.33 o 
   5   4   6      322.62      337.55      9.25 o 
   6   4   6       15.04       15.99      4.39 o 
   7   4   6       12.35        8.18      3.66 o 
  -9   5   6      826.19      818.62     22.93 o 
  -8   5   6      360.02      329.07     13.41 o 
  -7   5   6     1965.27     2051.69     42.20 o 
  -6   5   6     1087.23     1136.02     23.79 o 
  -5   5   6     2036.63     2072.48     30.80 o 
  -4   5   6      349.53      360.19      5.19 o 
  -3   5   6      690.58      708.08     10.35 o 
  -2   5   6     1861.80     1855.34     26.83 o 
  -1   5   6     2144.83     2087.89     28.71 o 
   0   5   6      528.28      610.94     12.31 o 
   1   5   6      237.00      253.03      4.70 o 
   2   5   6      215.57      219.76     10.46 o 
   3   5   6     2712.76     2676.72     80.35 o 
   4   5   6        1.30        3.80      3.88 o 
   5   5   6      521.25      550.40     16.15 o 
   6   5   6      134.54      127.27     13.58 o 
   7   5   6      620.53      608.31     14.95 o 
  -9   6   6      135.74      119.32      9.52 o 
  -8   6   6      435.25      438.95     17.40 o 
  -7   6   6       24.24       15.73      5.31 o 
  -6   6   6      339.15      344.31      8.09 o 
  -5   6   6      324.75      326.18      7.04 o 
  -4   6   6      578.97      587.31      7.54 o 
  -3   6   6      122.01      138.17      3.16 o 
  -2   6   6      458.71      431.08      7.25 o 
  -1   6   6      690.87      741.50     17.97 o 
   0   6   6     1306.57     1297.03     39.88 o 
   1   6   6        1.13        0.61      0.75 o 
   2   6   6      152.68      144.43      4.75 o 
   3   6   6      494.13      520.14      8.15 o 
   4   6   6      347.48      361.32     15.63 o 
   5   6   6      243.42      249.74     13.30 o 
   6   6   6      128.62      117.32      8.44 o 
   7   6   6        2.35        7.32      3.64 o 
  -9   7   6      637.28      608.00     18.47 o 
  -8   7   6       91.50       71.59     17.48 o 
  -7   7   6     1659.75     1666.72     48.75 o 
  -6   7   6      184.20      190.33      5.38 o 
  -5   7   6      360.56      371.61      6.75 o 
  -4   7   6      635.67      635.33      8.75 o 
  -3   7   6     1163.95     1212.21     16.53 o 
  -2   7   6       25.48       25.17      5.79 o 
  -1   7   6      452.81      481.08     11.59 o 
   0   7   6       57.48       36.51     11.01 o 
   1   7   6      310.21      299.75      7.17 o 
   2   7   6      194.20      200.76      5.28 o 
   3   7   6     1598.47     1732.85     33.64 o 
   4   7   6     1438.64     1440.30     21.87 o 
   5   7   6      785.04      798.87     24.92 o 
   6   7   6      154.78      174.56      8.97 o 
  -8   8   6     1315.19     1247.96     30.36 o 
  -7   8   6       30.07       30.27      7.59 o 
  -6   8   6      263.16      270.86      6.19 o 
  -5   8   6       52.24       42.89      6.46 o 
  -4   8   6      249.68      249.14      5.44 o 
  -3   8   6       22.27       24.52      3.58 o 
  -2   8   6      223.74      209.56      6.85 o 
  -1   8   6       27.53       35.98      7.05 o 
   0   8   6      332.40      342.65      9.15 o 
   1   8   6       45.47       50.14     10.34 o 
   2   8   6     1729.08     1727.57     45.02 o 
   3   8   6     1509.23     1514.70     31.68 o 
   4   8   6     2001.71     2009.19     38.15 o 
   5   8   6        5.20        6.70      3.43 o 
   6   8   6      328.25      316.42     11.27 o 
  -8   9   6      123.14      100.78     20.13 o 
  -7   9   6      887.59      860.31     27.08 o 
  -6   9   6       77.56       71.03      9.83 o 
  -5   9   6      369.33      358.53      9.81 o 
  -4   9   6       68.69       61.78      6.25 o 
  -3   9   6      676.31      677.65     11.45 o 
  -2   9   6      434.03      470.79      9.15 o 
  -1   9   6       74.02       75.05      5.35 o 
   0   9   6     1158.39     1171.91     25.38 o 
   1   9   6     1120.18     1188.11     34.83 o 
   2   9   6      312.09      294.83      5.10 o 
   3   9   6      304.08      297.05      6.20 o 
   4   9   6      384.04      333.68     10.98 o 
   5   9   6      358.48      356.56     27.48 o 
   6   9   6        4.12        5.76      5.07 o 
  -8  10   6      370.86      376.74     17.25 o 
  -7  10   6       75.66       67.57      7.92 o 
  -6  10   6     2661.35     2921.60     60.28 o 
  -5  10   6      607.92      589.20     15.88 o 
  -4  10   6     1221.75     1285.50     25.04 o 
  -3  10   6       14.18        9.97      3.40 o 
  -2  10   6       65.51       60.16      6.16 o 
  -1  10   6        1.32        2.54      3.07 o 
   0  10   6       30.82       42.26      9.94 o 
   1  10   6      468.75      489.49     10.47 o 
   2  10   6      116.78      129.22      7.47 o 
   3  10   6      339.68      318.50     11.60 o 
   4  10   6      693.84      718.86     31.90 o 
   5  10   6       33.16       23.42      8.33 o 
   6  10   6      658.63      642.17     19.59 o 
  -7  11   6      403.66      391.80     19.68 o 
  -6  11   6       34.40       40.57      7.87 o 
  -5  11   6     1701.82     1720.52     41.81 o 
  -4  11   6      296.82      309.50     11.96 o 
  -3  11   6      516.19      537.09     14.66 o 
  -2  11   6       85.24       77.73      6.51 o 
  -1  11   6      128.02      127.39      9.72 o 
   0  11   6      593.04      599.99     14.40 o 
   1  11   6      439.80      447.57     17.89 o 
   2  11   6        7.03        5.68      4.71 o 
   3  11   6      932.36      870.61     27.96 o 
   4  11   6        0.77       -0.26      7.93 o 
   5  11   6      220.93      218.13     17.80 o 
  -7  12   6       42.34       30.62     12.16 o 
  -6  12   6      808.19      782.66     22.96 o 
  -5  12   6      359.23      324.44     11.04 o 
  -4  12   6     1399.54     1371.43     33.27 o 
  -3  12   6       36.75       38.14      8.73 o 
  -2  12   6      218.81      238.74      7.82 o 
  -1  12   6       49.66       44.63      7.69 o 
   0  12   6      302.77      304.55     10.13 o 
   1  12   6      406.53      388.76     12.16 o 
   2  12   6      573.24      555.03     26.07 o 
   3  12   6       85.51       74.12     17.99 o 
   4  12   6      793.16      815.82     53.24 o 
   5  12   6        9.15       11.33      9.46 o 
  -6  13   6      108.68       98.50      8.48 o 
  -5  13   6      366.84      333.73      9.50 o 
  -4  13   6      825.48      811.25     21.44 o 
  -3  13   6       59.93       58.93     11.38 o 
  -2  13   6       66.60       57.93     12.61 o 
  -1  13   6      382.42      382.72     10.04 o 
   0  13   6       37.34       19.35      5.73 o 
   1  13   6      673.55      683.78     22.82 o 
   2  13   6        4.09        3.32      4.15 o 
   3  13   6      402.66      402.28     14.49 o 
   4  13   6      197.16      184.77     14.17 o 
  -6  14   6      681.25      673.95     16.86 o 
  -5  14   6        1.77        0.25      4.03 o 
  -4  14   6     1303.74     1321.21     33.46 o 
  -3  14   6       72.98       58.18     13.76 o 
  -2  14   6      352.79      366.56     10.33 o 
  -1  14   6       80.95       83.90     10.91 o 
   0  14   6     2058.20     2054.12     56.03 o 
   1  14   6      313.13      289.86     12.83 o 
   2  14   6      537.95      562.77     32.72 o 
   3  14   6        0.02        2.44      4.58 o 
   4  14   6      159.76      131.38     21.07 o 
  -5  15   6      370.45      375.08     10.56 o 
  -4  15   6      324.16      315.99     13.03 o 
  -3  15   6      100.68      104.00      7.14 o 
  -2  15   6      240.71      232.62      8.40 o 
  -1  15   6      545.86      537.99     15.75 o 
   0  15   6        6.51        9.22      5.54 o 
   1  15   6      928.02      932.47     35.43 o 
   2  15   6        0.10        0.99      4.43 o 
   3  15   6      398.37      391.73     15.43 o 
  -4  16   6       24.28       23.27      7.83 o 
  -3  16   6       27.68       29.06      8.04 o 
  -2  16   6      251.57      247.85     10.15 o 
  -1  16   6       14.59        8.71      4.91 o 
   0  16   6      627.25      659.19     18.36 o 
   1  16   6        1.38       -2.60      5.83 o 
   2  16   6      700.27      674.04     17.14 o 
  -3  17   6       73.94       67.09      9.56 o 
  -2  17   6       34.64       29.07      7.92 o 
  -1  17   6     1180.73     1248.66     33.61 o 
   0  17   6       26.44       18.48     23.52 o 
   1  17   6      772.90      824.07     20.28 o 
  -9   0   7      144.83      145.18     13.56 o 
  -7   0   7      144.00      145.38     22.94 o 
  -5   0   7      502.44      517.17     15.80 o 
  -3   0   7     3053.45     2915.56     97.20 o 
  -1   0   7     2859.66     2818.98     74.14 o 
   1   0   7      888.63      938.55     23.00 o 
   3   0   7      110.75      115.57     33.43 o 
   5   0   7      431.67      454.61     19.20 o 
  -9   1   7       66.87       50.51     14.68 o 
  -8   1   7      249.39      254.77     10.82 o 
  -7   1   7       26.43       20.04      3.74 o 
  -6   1   7      378.69      388.46      9.51 o 
  -5   1   7      117.01      112.81      7.97 o 
  -4   1   7     2203.06     2318.60     39.27 o 
  -3   1   7        0.49        9.85      3.60 o 
  -2   1   7     1636.81     1743.26     39.21 o 
  -1   1   7      122.85      150.05      8.89 o 
   0   1   7      871.63      901.81     21.99 o 
   1   1   7      531.95      636.53     12.49 o 
   2   1   7      119.43      117.14      4.45 o 
   3   1   7        0.05        0.42      2.88 o 
   4   1   7      218.71      176.44      8.19 o 
   5   1   7      364.02      371.76     11.76 o 
   6   1   7      960.51      951.75     24.83 o 
  -9   2   7      495.44      472.68     19.78 o 
  -8   2   7       20.87       18.14      6.99 o 
  -7   2   7      526.99      547.84     14.69 o 
  -6   2   7      280.11      249.71      9.50 o 
  -5   2   7     2330.55     2406.03     58.15 o 
  -4   2   7        2.08        1.77      1.78 o 
  -3   2   7     1353.80     1375.57     17.92 o 
  -2   2   7     1392.04     1551.36     20.17 o 
  -1   2   7     3427.61     3390.84     50.39 o 
   0   2   7      110.72      130.36      5.20 o 
   1   2   7      324.34      315.48      5.35 o 
   2   2   7       10.35        4.36      2.62 o 
   3   2   7       33.78       33.97      6.60 o 
   4   2   7       97.94      102.60      7.86 o 
   5   2   7      945.77      925.32     25.91 o 
   6   2   7       90.26       94.28     17.42 o 
  -9   3   7       78.10       64.71     16.03 o 
  -8   3   7      579.42      612.39     22.01 o 
  -7   3   7       14.55        6.91      3.52 o 
  -6   3   7      273.36      283.63     10.80 o 
  -5   3   7     1038.16      984.36     25.84 o 
  -4   3   7      857.05      852.00     13.12 o 
  -3   3   7      209.44      218.38      3.26 o 
  -2   3   7     1132.06     1206.81     16.05 o 
  -1   3   7        4.36        7.78      4.39 o 
   0   3   7     1145.34     1201.98     20.03 o 
   1   3   7       65.54       76.37      4.22 o 
   2   3   7      373.70      386.94      7.10 o 
   3   3   7       26.48       22.38      4.72 o 
   4   3   7      789.55      814.15     15.82 o 
   5   3   7       54.15       61.85      7.60 o 
   6   3   7      732.37      729.22     31.32 o 
  -9   4   7      586.41      575.63     29.13 o 
  -8   4   7       52.51       40.05     12.20 o 
  -7   4   7       22.14       27.98     10.04 o 
  -6   4   7        1.37        3.86      4.42 o 
  -5   4   7      136.60      119.41      6.65 o 
  -4   4   7      190.23      173.33      4.74 o 
  -3   4   7     1107.06     1177.57     13.49 o 
  -2   4   7      577.51      615.78     11.61 o 
  -1   4   7      413.12      434.36      8.12 o 
   0   4   7       34.11       38.10      4.31 o 
   1   4   7     2197.84     2097.48     69.02 o 
   2   4   7       87.94      101.33      5.93 o 
   3   4   7      397.59      406.05     11.19 o 
   4   4   7       20.10       19.66      6.03 o 
   5   4   7      677.32      653.05     19.35 o 
   6   4   7      294.25      295.94     10.82 o 
  -9   5   7       42.60       36.44     10.66 o 
  -8   5   7      670.18      663.91     24.30 o 
  -7   5   7      144.87      146.20      9.00 o 
  -6   5   7      455.40      459.93     23.90 o 
  -5   5   7       45.86       48.47      3.61 o 
  -4   5   7      127.47      122.98      3.18 o 
  -3   5   7      210.96      232.29      3.47 o 
  -2   5   7     1638.85     1698.38     18.91 o 
  -1   5   7      234.23      260.57      5.45 o 
   0   5   7     2485.78     2402.84     61.05 o 
   1   5   7      202.30      207.61      4.41 o 
   2   5   7     4328.17     4014.00     70.24 o 
   3   5   7       16.16       15.70      3.75 o 
   4   5   7      716.07      717.94     21.41 o 
   5   5   7        6.83        5.10      3.14 o 
   6   5   7      763.54      749.80     21.54 o 
  -8   6   7       45.63       45.12     12.36 o 
  -7   6   7     1131.24     1157.62     34.59 o 
  -6   6   7       31.45       26.77      6.45 o 
  -5   6   7       15.62       13.06      4.20 o 
  -4   6   7      186.89      185.88      6.80 o 
  -3   6   7      217.73      213.47      3.29 o 
  -2   6   7       81.93       85.83      5.72 o 
  -1   6   7        5.19        3.29      1.72 o 
   0   6   7       16.42       13.73      2.87 o 
   1   6   7     3067.19     3055.39    140.79 o 
   2   6   7      721.01      683.42     16.51 o 
   3   6   7      121.26      122.38      6.18 o 
   4   6   7        0.59        3.67      2.25 o 
   5   6   7      217.44      186.70     10.66 o 
   6   6   7        7.45        1.80      3.86 o 
  -8   7   7      745.49      706.82     31.98 o 
  -7   7   7       69.39       55.69     14.90 o 
  -6   7   7      371.07      385.60      9.42 o 
  -5   7   7      123.64      131.48      5.01 o 
  -4   7   7       61.64       56.49      4.06 o 
  -3   7   7      369.50      390.27      6.05 o 
  -2   7   7      119.61      126.04      5.16 o 
  -1   7   7      117.89      116.86      5.97 o 
   0   7   7     1270.48     1378.06     26.04 o 
   1   7   7      133.13      141.78      4.66 o 
   2   7   7     3138.27     2940.18     70.95 o 
   3   7   7      116.25      106.26      4.45 o 
   4   7   7      242.04      204.41      7.22 o 
   5   7   7        9.25        4.02      3.19 o 
   6   7   7      131.77      104.56     27.05 o 
  -8   8   7      140.25      115.78     12.60 o 
  -7   8   7     1677.18     1690.91     45.38 o 
  -6   8   7       59.88       60.01      9.87 o 
  -5   8   7        3.18        5.59      2.60 o 
  -4   8   7      423.76      437.76      7.75 o 
  -3   8   7      259.10      261.99      4.13 o 
  -2   8   7      248.55      251.48      7.88 o 
  -1   8   7        4.42        4.74      3.20 o 
   0   8   7        2.29       -1.59      4.56 o 
   1   8   7     1731.52     1779.40     44.18 o 
   2   8   7      248.13      219.95      7.83 o 
   3   8   7     3327.36     3397.79    111.14 o 
   4   8   7       63.78       61.00     16.26 o 
   5   8   7      264.75      255.87     15.23 o 
  -8   9   7      709.66      729.61     26.81 o 
  -7   9   7      204.05      191.44      8.87 o 
  -6   9   7       87.64       83.30     10.75 o 
  -5   9   7      301.79      299.82      8.84 o 
  -4   9   7      186.41      188.60      6.03 o 
  -3   9   7      364.66      359.05     11.37 o 
  -2   9   7       96.12      103.24      8.85 o 
  -1   9   7        1.72        4.04      2.81 o 
   0   9   7      395.91      416.61      9.17 o 
   1   9   7      638.34      587.24     20.66 o 
   2   9   7      287.92      297.75     10.19 o 
   3   9   7      241.94      200.19     15.42 o 
   4   9   7      126.61      130.55     19.04 o 
   5   9   7      115.52      117.86     15.27 o 
  -7  10   7     1520.14     1453.07     50.49 o 
  -6  10   7      175.57      162.28     13.66 o 
  -5  10   7       12.39       15.30      5.30 o 
  -4  10   7       24.16       21.15      5.00 o 
  -3  10   7      886.70      962.01     15.01 o 
  -2  10   7     1002.91     1048.08     25.35 o 
  -1  10   7      718.00      761.45     20.05 o 
   0  10   7        0.01        3.08      5.16 o 
   1  10   7      284.68      267.09     10.32 o 
   2  10   7      196.35      181.04      8.48 o 
   3  10   7      345.26      358.85     19.96 o 
   4  10   7       31.60       32.27     20.13 o 
   5  10   7       94.21       95.66     37.35 o 
  -7  11   7      159.45      157.56     33.37 o 
  -6  11   7      251.95      243.31     34.78 o 
  -5  11   7       13.96        7.82      3.09 o 
  -4  11   7      220.18      224.50      8.51 o 
  -3  11   7      112.45      101.49      9.21 o 
  -2  11   7     1420.64     1459.22     26.34 o 
  -1  11   7       63.53       58.18     14.83 o 
   0  11   7      246.01      262.21     15.45 o 
   1  11   7      358.56      339.28      9.39 o 
   2  11   7      375.89      386.29     10.07 o 
   3  11   7       29.62       27.47      7.62 o 
   4  11   7      129.49      119.44     11.20 o 
  -6  12   7       12.19        5.91      8.25 o 
  -5  12   7        6.82        4.31      4.33 o 
  -4  12   7      446.74      436.30     13.22 o 
  -3  12   7     1173.44     1188.15     32.12 o 
  -2  12   7      164.76      157.21     10.29 o 
  -1  12   7      839.68      887.30     24.31 o 
   0  12   7      280.71      318.11     16.97 o 
   1  12   7      823.75      822.00     26.83 o 
   2  12   7       46.39       42.91     10.91 o 
   3  12   7      361.35      327.02     28.20 o 
   4  12   7        5.11        0.67      6.04 o 
  -6  13   7      891.53      904.81     62.42 o 
  -5  13   7       17.75       19.45      5.40 o 
  -4  13   7       65.44       57.52     10.50 o 
  -3  13   7       55.45       57.60      6.64 o 
  -2  13   7      629.95      652.87     18.37 o 
  -1  13   7       65.45       69.88      9.97 o 
   0  13   7      227.96      269.60      9.13 o 
   1  13   7      286.25      271.98     11.38 o 
   2  13   7      376.75      378.55     16.96 o 
   3  13   7        0.07        3.04      5.43 o 
  -5  14   7     1202.40     1219.62     34.64 o 
  -4  14   7      406.97      384.07     12.92 o 
  -3  14   7      293.20      298.10      9.26 o 
  -2  14   7       13.62        8.88      4.31 o 
  -1  14   7     1809.19     1959.55     44.58 o 
   0  14   7      146.35      226.58     34.09 o 
   1  14   7      343.71      328.18     10.54 o 
   2  14   7        1.72        1.25      3.27 o 
  -4  15   7       86.45       74.44     14.27 o 
  -3  15   7      113.38      100.40      8.30 o 
  -2  15   7      881.68      875.69     23.54 o 
  -1  15   7      131.81      161.86     28.11 o 
   0  15   7      318.66      311.68     15.27 o 
   1  15   7      108.42       82.84     11.15 o 
  -2  16   7      179.74      170.21      8.97 o 
  -1  16   7      696.22      704.31     18.47 o 
   0  16   7        8.75        4.18      8.76 o 
  -8   0   8      237.08      257.98     14.25 o 
  -6   0   8      512.96      527.54     16.48 o 
  -4   0   8      928.11     1042.71     33.32 o 
  -2   0   8       63.46       68.28      4.59 o 
   0   0   8      119.22      113.20      8.08 o 
   2   0   8        5.64        4.12      5.82 o 
   4   0   8     1571.46     1508.40     74.67 o 
   6   0   8       60.16       72.56     21.20 o 
  -8   1   8      201.72      208.19     11.67 o 
  -7   1   8       19.58       27.14      9.22 o 
  -6   1   8       19.83       25.07      6.59 o 
  -5   1   8     4434.76     4638.60     99.14 o 
  -4   1   8       44.56       46.03     11.81 o 
  -3   1   8     1030.39     1109.25     17.89 o 
  -2   1   8       51.81       56.36      4.14 o 
  -1   1   8     4217.70     3945.48     87.27 o 
   0   1   8       12.88       17.03      5.56 o 
   1   1   8       25.46       36.16     12.14 o 
   2   1   8      129.08      112.19     10.59 o 
   3   1   8      968.18      963.32     17.44 o 
   4   1   8       30.63       20.15      4.58 o 
   5   1   8      559.83      579.12     17.59 o 
  -8   2   8       57.10       56.17     20.85 o 
  -7   2   8       18.91       21.96      7.12 o 
  -6   2   8     2374.40     2420.50     69.07 o 
  -5   2   8       58.44       62.02     13.33 o 
  -4   2   8      901.50      928.09     23.62 o 
  -3   2   8        2.82        2.14      1.57 o 
  -2   2   8     1111.48     1152.00     19.84 o 
  -1   2   8      659.19      695.64     18.21 o 
   0   2   8       49.15       33.37      9.35 o 
   1   2   8      465.31      457.50      8.83 o 
   2   2   8        4.26        5.08      5.87 o 
   3   2   8      224.58      228.26      9.15 o 
   4   2   8      786.05      795.82     24.29 o 
   5   2   8       44.55       22.09      7.10 o 
  -8   3   8       49.49       52.12     17.39 o 
  -7   3   8      205.17      193.59     10.57 o 
  -6   3   8       53.63       58.33     12.80 o 
  -5   3   8     1235.14     1308.91     32.78 o 
  -4   3   8      667.77      700.16     14.53 o 
  -3   3   8      131.16      129.05      3.44 o 
  -2   3   8      304.34      315.32      7.20 o 
  -1   3   8      733.04      716.67     14.93 o 
   0   3   8        0.45        2.76      2.75 o 
   1   3   8       35.99       38.20     10.08 o 
   2   3   8      165.58      156.15     10.86 o 
   3   3   8      788.16      762.66     23.31 o 
   4   3   8       26.45       20.31      5.72 o 
   5   3   8      490.91      508.81     14.09 o 
  -8   4   8       30.52       42.95     13.76 o 
  -7   4   8      333.05      309.15     10.05 o 
  -6   4   8      144.97      162.93     10.77 o 
  -5   4   8       82.57       76.65     16.88 o 
  -4   4   8      742.21      758.96     17.98 o 
  -3   4   8      512.29      542.12     12.32 o 
  -2   4   8      819.09      826.88     18.35 o 
  -1   4   8     1377.23     1412.66     27.69 o 
   0   4   8     1731.86     1824.80     40.32 o 
   1   4   8        0.65        1.67      2.37 o 
   2   4   8     1083.59     1091.27     16.65 o 
   3   4   8       24.59       23.21      5.74 o 
   4   4   8     1126.11     1170.84     35.54 o 
   5   4   8      216.33      226.91     10.05 o 
  -8   5   8      217.14      185.80      9.95 o 
  -7   5   8      434.27      428.72     20.92 o 
  -6   5   8      231.88      193.39      8.91 o 
  -5   5   8        3.95        6.43      3.42 o 
  -4   5   8      200.78      212.96      6.05 o 
  -3   5   8        6.54        3.44      2.00 o 
  -2   5   8      875.77      880.86     19.11 o 
  -1   5   8      177.88      160.51      6.42 o 
   0   5   8      420.08      428.96     12.24 o 
   1   5   8        4.06        1.48      2.25 o 
   2   5   8       22.33       23.83      6.51 o 
   3   5   8     1106.90     1095.88     31.67 o 
   4   5   8       75.42       67.06     12.08 o 
   5   5   8      559.33      574.95     18.82 o 
  -8   6   8      420.39      422.39     14.88 o 
  -7   6   8        5.22        7.29      3.84 o 
  -6   6   8       60.93       56.77     15.72 o 
  -5   6   8       52.05       50.86      8.92 o 
  -4   6   8      530.63      528.37      9.02 o 
  -3   6   8       46.88       50.20      5.84 o 
  -2   6   8     1623.89     1687.14     37.51 o 
  -1   6   8       11.13        8.09      5.06 o 
   0   6   8     2597.78     2681.67     65.51 o 
   1   6   8       48.28       35.02      8.32 o 
   2   6   8      107.44       94.36      5.49 o 
   3   6   8       27.88       14.25      8.07 o 
   4   6   8     1181.83     1224.05     35.99 o 
   5   6   8        3.95        7.30      7.13 o 
  -7   7   8      180.34      186.56      8.70 o 
  -6   7   8      157.34      144.38     11.01 o 
  -5   7   8       10.83       11.52      3.88 o 
  -4   7   8      141.01      129.66      5.55 o 
  -3   7   8     1157.09     1227.97     27.51 o 
  -2   7   8       12.05        7.35      5.59 o 
  -1   7   8      579.58      561.06     13.82 o 
   0   7   8      688.39      728.33     23.60 o 
   1   7   8      435.27      426.11      9.90 o 
   2   7   8      608.59      585.30     18.95 o 
   3   7   8      481.44      470.35     21.28 o 
   4   7   8        5.26        8.41      6.53 o 
   5   7   8      540.33      549.16     20.07 o 
  -7   8   8       14.17       19.31     12.50 o 
  -6   8   8       46.05       56.75     14.68 o 
  -5   8   8      104.12       85.13     10.61 o 
  -4   8   8      399.89      413.65     10.79 o 
  -3   8   8       74.62       64.53      6.55 o 
  -2   8   8     1843.13     1915.31     26.97 o 
  -1   8   8       75.97      136.74     22.46 o 
   0   8   8      331.35      318.56      9.39 o 
   1   8   8      184.58      156.72      7.58 o 
   2   8   8      787.82      752.18     24.84 o 
   3   8   8       19.51        7.90      6.12 o 
   4   8   8      159.70      139.10     39.61 o 
  -7   9   8       86.81       78.64     10.97 o 
  -6   9   8        9.45        6.19      5.79 o 
  -5   9   8      242.07      214.77     16.36 o 
  -4   9   8       83.48       70.21      6.39 o 
  -3   9   8     2321.33     2480.82     56.83 o 
  -2   9   8       41.55       38.48     12.02 o 
  -1   9   8     1247.90     1296.44     23.25 o 
   0   9   8       58.40       52.05     27.40 o 
   1   9   8     2142.74     2279.26     59.21 o 
   2   9   8        5.19        1.64      3.73 o 
   3   9   8       35.28       35.07     10.44 o 
   4   9   8        6.06        5.90      5.18 o 
  -6  10   8      401.01      405.85     19.66 o 
  -5  10   8      163.10      132.55     38.21 o 
  -4  10   8      250.23      256.82     10.24 o 
  -3  10   8        0.11        2.14      4.52 o 
  -2  10   8      570.57      616.58     18.53 o 
  -1  10   8      179.01      201.70     11.39 o 
   0  10   8      588.51      635.77     23.19 o 
   1  10   8      676.22      703.57     24.92 o 
   2  10   8      194.92      188.14     10.67 o 
   3  10   8       32.01       29.01      8.70 o 
   4  10   8       30.77       15.80      7.87 o 
  -6  11   8      103.04       95.05     20.19 o 
  -5  11   8      259.20      251.31     20.52 o 
  -4  11   8       12.02        5.88      6.14 o 
  -3  11   8     1471.00     1552.24     37.80 o 
  -2  11   8        2.73        1.57      3.39 o 
  -1  11   8      783.65      781.76     21.63 o 
   0  11   8        1.48       -6.06      9.01 o 
   1  11   8     1987.22     2024.50     51.92 o 
   2  11   8        4.59        6.90      5.14 o 
   3  11   8       73.48       44.38     17.25 o 
  -5  12   8       54.93       37.65     16.93 o 
  -4  12   8      720.68      757.98     21.45 o 
  -3  12   8        0.05       -5.36      4.67 o 
  -2  12   8       90.28       81.37      8.72 o 
  -1  12   8      153.84      135.35      7.69 o 
   0  12   8      427.52      419.15     16.14 o 
   1  12   8       12.15        6.34      3.83 o 
   2  12   8      474.70      496.96     19.15 o 
  -5  13   8      192.62      188.87     12.99 o 
  -4  13   8       19.47       12.42      5.79 o 
  -3  13   8      818.85      839.62     21.64 o 
  -2  13   8      123.26      137.04     19.47 o 
  -1  13   8      122.19      126.03      8.50 o 
   0  13   8      199.53      165.72      8.59 o 
   1  13   8       99.47      100.48     10.26 o 
   2  13   8        9.85       13.96      7.95 o 
  -3  14   8      135.47      136.17     10.72 o 
  -2  14   8      258.98      253.17     11.27 o 
  -1  14   8        0.17        6.08      4.16 o 
   0  14   8      149.91      132.60     16.33 o 
   1  14   8       94.21       73.52     19.97 o 
  -7   0   9      708.43      681.45     33.02 o 
  -5   0   9      808.26      775.65     29.74 o 
  -3   0   9      626.28      611.60     20.89 o 
  -1   0   9      995.45      990.68     40.93 o 
   1   0   9     1980.33     2028.75     48.17 o 
   3   0   9     1946.39     1975.50     94.89 o 
  -8   1   9      283.16      311.87     15.63 o 
  -7   1   9      213.02      181.27     15.39 o 
  -6   1   9      225.39      248.45     10.17 o 
  -5   1   9       15.89       14.69      6.82 o 
  -4   1   9      252.07      274.53     10.78 o 
  -3   1   9        2.79        4.60      2.30 o 
  -2   1   9       48.83       52.38      5.22 o 
  -1   1   9      165.10      154.65      8.58 o 
   0   1   9      954.54      968.30     18.76 o 
   1   1   9        1.37        8.25      8.24 o 
   2   1   9     1265.13     1191.38     64.74 o 
   3   1   9        1.52        8.65      7.04 o 
   4   1   9      326.55      348.89     12.16 o 
  -8   2   9      138.31      127.14     13.64 o 
  -7   2   9      749.59      723.97     21.54 o 
  -6   2   9        1.35        0.38      3.27 o 
  -5   2   9      267.68      250.73     16.74 o 
  -4   2   9       36.52       31.20     10.93 o 
  -3   2   9      843.37      854.37     13.73 o 
  -2   2   9      359.02      367.90      6.72 o 
  -1   2   9      702.58      743.69     17.90 o 
   0   2   9      216.30      216.35     10.92 o 
   1   2   9      638.73      600.36     15.55 o 
   2   2   9      227.33      197.56     10.92 o 
   3   2   9      321.00      332.39     10.92 o 
   4   2   9       49.30       51.33      9.57 o 
  -7   3   9        9.45        8.11      5.04 o 
  -6   3   9      196.63      195.94      9.47 o 
  -5   3   9      404.71      375.85     11.73 o 
  -4   3   9     1165.28     1201.80     28.09 o 
  -3   3   9      137.36      139.56      8.97 o 
  -2   3   9      341.43      353.18      7.03 o 
  -1   3   9        0.75        0.75      3.52 o 
   0   3   9      303.15      324.64     10.98 o 
   1   3   9       20.39       31.59      6.49 o 
   2   3   9      922.10      941.77     26.82 o 
   3   3   9      333.35      323.88     10.20 o 
   4   3   9      687.17      706.13     22.47 o 
  -7   4   9       58.87       89.15     14.67 o 
  -6   4   9        0.77        6.32      3.18 o 
  -5   4   9      290.74      293.98      8.91 o 
  -4   4   9      214.99      200.49      7.58 o 
  -3   4   9      213.96      214.72      7.45 o 
  -2   4   9      153.39      166.31      6.65 o 
  -1   4   9      187.82      177.36      7.34 o 
   0   4   9     1009.65     1018.79     17.82 o 
   1   4   9      681.46      684.43     26.26 o 
   2   4   9        0.94        8.80      6.86 o 
   3   4   9      351.87      385.25     18.75 o 
   4   4   9       73.20       64.64     17.22 o 
  -7   5   9        3.34        3.40      4.14 o 
  -6   5   9     1413.25     1430.61     34.98 o 
  -5   5   9       64.57       67.14     20.31 o 
  -4   5   9      791.72      755.97     22.95 o 
  -3   5   9      286.21      272.82      6.69 o 
  -2   5   9      291.50      293.30      9.16 o 
  -1   5   9       95.11       93.76      6.96 o 
   0   5   9      122.87      122.37      6.69 o 
   1   5   9       21.40       36.91      9.46 o 
   2   5   9      995.25     1027.84     39.63 o 
   3   5   9       30.77       34.34     12.35 o 
   4   5   9      225.37      219.58     16.26 o 
  -7   6   9     1148.82     1231.28     32.37 o 
  -6   6   9       31.73       19.85      8.92 o 
  -5   6   9     1037.43     1075.65     40.98 o 
  -4   6   9      221.66      219.47     21.43 o 
  -3   6   9      440.32      465.61      8.49 o 
  -2   6   9      347.23      350.69      9.70 o 
  -1   6   9       25.02       17.53      6.36 o 
   0   6   9      261.59      238.77      8.42 o 
   1   6   9      458.01      470.63     15.47 o 
   2   6   9       19.98       27.10     12.05 o 
   3   6   9      404.86      462.22     18.39 o 
   4   6   9       17.72       22.96      6.73 o 
  -7   7   9        1.45       -5.75      8.97 o 
  -6   7   9      618.64      570.46     27.16 o 
  -5   7   9      140.11      120.51     15.95 o 
  -4   7   9      883.07      828.71     36.22 o 
  -3   7   9      105.38       97.67     10.17 o 
  -2   7   9      469.57      482.52     12.40 o 
  -1   7   9        9.86       15.01      4.15 o 
   0   7   9      196.26      178.02      8.98 o 
   1   7   9     1844.08     1762.63     49.22 o 
   2   7   9      625.06      586.57     23.77 o 
   3   7   9      244.02      230.98     14.09 o 
  -6   8   9        7.30        3.51      5.04 o 
  -5   8   9      175.59      196.68     16.52 o 
  -4   8   9      115.30      115.92     18.45 o 
  -3   8   9     1842.57     1887.61     60.06 o 
  -2   8   9      110.29      180.42     27.45 o 
  -1   8   9        6.10       10.20      3.79 o 
   0   8   9       16.70       19.02      4.85 o 
   1   8   9     1330.01     1347.56     36.01 o 
   2   8   9        0.05        6.31      5.63 o 
   3   8   9      223.01      232.83     11.83 o 
  -6   9   9       78.54       72.98     32.43 o 
  -5   9   9       27.41       25.48     15.27 o 
  -4   9   9      850.69      832.19     29.49 o 
  -3   9   9        5.58        9.56      4.45 o 
  -2   9   9      997.43     1002.53     24.07 o 
  -1   9   9        8.70       12.80     11.44 o 
   0   9   9      869.38      883.70     27.99 o 
   1   9   9        0.48        1.98      4.13 o 
   2   9   9      221.92      203.95     13.44 o 
   3   9   9      188.95      190.00     15.59 o 
  -5  10   9      317.98      294.74     17.46 o 
  -4  10   9       20.52       15.44      8.25 o 
  -3  10   9     2194.90     2349.65     58.91 o 
  -2  10   9       72.91       66.81     25.16 o 
  -1  10   9      712.24      672.93     17.94 o 
   0  10   9        1.21        4.80      6.62 o 
   1  10   9      158.91      138.11     17.75 o 
   2  10   9        0.26        0.95      5.67 o 
  -5  11   9      144.78       92.70     37.43 o 
  -4  11   9      183.53      175.43     13.24 o 
  -3  11   9        0.01       -0.58      4.88 o 
  -2  11   9      729.94      744.39     17.78 o 
  -1  11   9      689.51      719.99     18.81 o 
   0  11   9      264.85      279.53     14.34 o 
   1  11   9       25.49       19.69      6.38 o 
  -4  12   9      104.70       77.44     23.80 o 
  -3  12   9      251.84      268.86     11.49 o 
  -2  12   9      203.83      190.50     10.72 o 
  -1  12   9      772.09      764.93     20.76 o 
   0  12   9      125.04      147.45     12.37 o 
  -2  13   9      443.70      419.28     11.84 o 
  -1  13   9        1.11        9.19      6.23 o 
  -6   0  10       78.13       86.15     16.32 o 
  -4   0  10      283.45      308.39     13.08 o 
  -2   0  10       86.87       80.10      7.86 o 
   0   0  10     1240.10     1215.39     68.01 o 
   2   0  10      833.22      877.31     40.04 o 
  -7   1  10       47.14       30.83      9.27 o 
  -6   1  10       45.42       38.38     10.10 o 
  -5   1  10      659.01      651.75     22.19 o 
  -4   1  10      179.86      163.50      6.78 o 
  -3   1  10        3.47        1.95      2.60 o 
  -2   1  10      136.26      126.47      5.29 o 
  -1   1  10     2389.01     2478.17     78.94 o 
   1   1  10      323.86      321.76     16.76 o 
   2   1  10       84.71       78.74     14.99 o 
   3   1  10      683.28      735.39     18.20 o 
  -6   2  10      605.83      601.57     19.70 o 
  -5   2  10       36.34       17.18      8.79 o 
  -4   2  10       49.54       46.70     12.39 o 
  -3   2  10      134.06      132.23      6.69 o 
  -2   2  10      279.81      291.61      6.88 o 
  -1   2  10        0.22        4.20      3.10 o 
   0   2  10     1430.20     1462.08     48.64 o 
   1   2  10        0.46        3.91      4.67 o 
   2   2  10      294.46      287.79     25.30 o 
   3   2  10       41.35       33.86     16.35 o 
  -6   3  10      140.74      134.98     11.49 o 
  -5   3  10      939.01      919.55     22.29 o 
  -4   3  10       28.85       22.05      8.02 o 
  -3   3  10       62.06       42.31     12.27 o 
  -2   3  10     1010.29      991.26     30.18 o 
  -1   3  10     1669.43     1720.85     45.70 o 
   0   3  10     1148.84     1150.86     40.63 o 
   1   3  10      300.41      325.00     21.07 o 
   2   3  10       91.31       74.64     19.34 o 
   3   3  10      905.30      880.99     26.71 o 
  -6   4  10      745.05      812.35     49.67 o 
  -5   4  10      113.89      100.09     12.17 o 
  -4   4  10      234.93      255.32     15.33 o 
  -3   4  10      339.92      367.25     12.83 o 
  -2   4  10      101.94      103.64     14.00 o 
  -1   4  10       43.90       31.67      7.31 o 
   0   4  10     1814.08     1858.86     49.62 o 
   1   4  10       90.11      102.71     17.18 o 
   2   4  10      151.94      149.47     10.16 o 
   3   4  10       65.49       63.83     21.17 o 
  -6   5  10      387.57      325.61     19.57 o 
  -5   5  10      293.48      325.04     34.76 o 
  -4   5  10        3.50        1.14      6.66 o 
  -3   5  10      233.80      233.13     13.20 o 
  -2   5  10        2.69        3.56      2.74 o 
  -1   5  10      115.37       99.38     13.25 o 
   0   5  10       51.86       36.23     10.79 o 
   1   5  10       52.62       48.62     17.88 o 
   2   5  10        0.14        4.56      4.72 o 
  -6   6  10      661.43      645.61     27.11 o 
  -5   6  10       37.99       33.75     12.32 o 
  -4   6  10      560.30      543.94     21.06 o 
  -3   6  10        1.48       -3.14      6.24 o 
  -2   6  10      913.20      906.13     25.47 o 
  -1   6  10       13.77       21.00     11.89 o 
   0   6  10      281.34      272.87     13.36 o 
   1   6  10        5.56        2.08      5.57 o 
   2   6  10        5.19        3.80      6.78 o 
  -5   7  10      269.18      292.31     15.10 o 
  -4   7  10        0.01       -3.66      9.19 o 
  -3   7  10      366.88      366.68     22.95 o 
  -2   7  10      318.42      342.55     17.86 o 
  -1   7  10      183.25      203.40     10.54 o 
   0   7  10      248.84      229.36      8.97 o 
   1   7  10      602.76      573.76     26.44 o 
   2   7  10       40.21       25.33     12.76 o 
  -5   8  10      109.22      110.45     22.10 o 
  -4   8  10        2.79        4.53      3.57 o 
  -3   8  10       28.34       25.55      9.70 o 
  -2   8  10       33.76       27.84      7.44 o 
  -1   8  10      102.59       95.25      6.41 o 
   0   8  10        5.06        6.41      5.40 o 
   1   8  10        0.22        1.20      6.97 o 
  -4   9  10      108.28       67.35     25.02 o 
  -3   9  10      240.30      230.61     13.07 o 
  -2   9  10       27.77       21.70     11.10 o 
  -1   9  10      634.16      613.53     17.78 o 
   0   9  10      151.11      141.75     10.18 o 
   1   9  10     1182.95     1203.66     31.02 o 
  -3  10  10        0.66       -2.03      8.52 o 
  -2  10  10      819.26      875.10     22.51 o 
  -1  10  10       69.58       66.41     21.91 o 
   0  10  10       91.72       84.58     16.62 o 
  -5   0  11        4.28       -0.65      8.18 o 
  -3   0  11      224.90      231.57     12.83 o 
   1   0  11      360.99      332.64     17.88 o 
  -5   1  11      106.42       85.06      9.45 o 
  -4   1  11       28.30       17.48      6.16 o 
  -3   1  11       96.83       87.95     18.15 o 
  -1   1  11        2.76        1.55      6.94 o 
   0   1  11     1264.01     1306.67     39.18 o 
   1   1  11        5.13        5.06      5.33 o 
  -5   2  11        2.65        5.07      4.44 o 
  -4   2  11       98.45       71.05     24.46 o 
  -3   2  11      924.88      908.51     30.66 o 
  -1   2  11      253.27      289.59     17.11 o 
   0   2  11       27.73       27.83      9.85 o 
   1   2  11       78.13       68.78     14.65 o 
  -5   3  11       79.00       78.17     11.03 o 
  -4   3  11      845.69      823.97     29.49 o 
  -3   3  11      196.27      194.44     11.69 o 
  -2   3  11     1130.43     1207.85     60.57 o 
  -1   3  11       95.04      116.15      9.02 o 
   0   3  11      189.36      167.53     16.85 o 
   1   3  11       96.17       92.07      8.02 o 
  -4   4  11      252.95      211.80     28.42 o 
  -3   4  11      413.74      418.29     18.61 o 
  -2   4  11       26.42       19.28     12.15 o 
  -1   4  11      243.18      231.53     19.50 o 
   0   4  11      204.18      200.91     12.93 o 
  -4   5  11      980.85     1019.11     28.66 o 
  -3   5  11      309.64      326.17     41.09 o 
  -2   5  11      984.41     1015.50     47.97 o 
  -1   5  11      220.63      193.62     31.47 o 
   0   5  11       24.16       27.23     11.82 o 
  -3   6  11     1159.20     1120.03     35.05 o 
  -2   6  11      220.19      227.87     37.45 o 
  -1   6  11      911.78      885.69     23.08 o 
  -2   7  11      391.56      403.25     16.46 o 
                                                 
